# Supplementary material for: The IDentif.AI-x pandemic readiness platform: Rapid prioritization of optimized COVID-19 combination therapy regimens
Source: NPJ Digit Med. 2022 Jun 30;5:83. doi: 10.1038/s41746-022-00627-4 (PMC9244889; doi:10.1038/s41746-022-00627-4)
Supplement: Supplementary file 2 — Supplementary Data 2 [file 41746_2022_627_MOESM2_ESM.xlsx]

## Sheet: All combinations
Concentration level of each drug						%Inhibition	%Cytotoxicity	Number of drugs	Ranking
remdesivir	ebselen	masitinib	imatinib	baricitinib	EIDD-1931
2	0	0	0	0	2	86.0481	2.09891	2	1
2	0	0	1	0	2	84.1039	3.81424	3	2
2	0	2	0	0	2	84.0584	5.16898	3	3
2	1	0	0	0	2	83.4693	2.09891	3	4
2	0	0	2	0	2	82.1598	5.33254	3	5
2	0	2	1	0	2	82.1142	6.55362	4	6
2	1	0	1	0	2	81.5252	3.81424	4	7
2	2	0	0	0	2	80.8905	2.09891	3	8
2	0	2	2	0	2	80.1701	7.81837	4	9
2	1	0	2	0	2	79.5811	5.33254	4	10
2	0	1	0	0	2	79.0183	3.72305	3	11
2	2	0	1	0	2	78.9464	3.81424	4	12
2	0	1	1	0	2	77.0742	5.251	4	13
2	2	0	2	0	2	77.0023	5.33254	4	14
2	1	2	0	0	2	76.5498	5.16898	4	15
2	0	1	2	0	2	75.1301	6.62809	4	16
2	1	2	1	0	2	74.6057	6.55362	5	17
2	0	0	0	2	2	74.0362	2.09891	3	18
2	1	1	0	0	2	73.9747	3.72305	4	19
2	1	2	2	0	2	72.6615	7.81837	5	20
2	0	0	1	2	2	72.0921	3.81424	4	21
2	0	2	0	2	2	72.0465	5.16898	4	22
2	1	1	1	0	2	72.0305	5.251	5	23
1	0	2	2	0	2	71.4389	5.64508	4	24
1	0	2	1	0	2	71.4276	5.08654	4	25
1	0	2	0	0	2	71.4163	4.50461	3	26
2	0	0	2	2	2	70.148	5.33254	4	27
2	0	2	1	2	2	70.1024	6.55362	5	28
2	1	1	2	0	2	70.0864	6.62809	5	29
2	2	2	0	0	2	69.0412	5.16898	4	30
2	2	1	0	0	2	68.931	3.72305	4	31
2	0	2	2	2	2	68.1583	7.81837	5	32
2	2	2	1	0	2	67.0971	6.55362	5	33
2	0	1	0	2	2	67.0065	3.72305	4	34
2	2	1	1	0	2	66.9869	5.251	5	35
2	2	0	0	0	1	66.6431	2.09891	3	36
1	0	0	2	0	2	66.5944	4.72354	3	37
1	0	0	1	0	2	66.5831	4.1256	3	38
1	0	0	0	0	2	66.5718	3.49977	2	39
2	1	0	0	0	1	65.218	2.09891	3	40
2	2	2	2	0	2	65.153	7.81837	5	41
2	0	1	1	2	2	65.0624	5.251	5	42
2	2	1	2	0	2	65.0427	6.62809	5	43
2	2	0	1	0	1	64.699	3.81424	4	44
1	1	0	2	0	2	64.0156	4.72354	4	45
1	1	0	1	0	2	64.0043	4.1256	4	46
1	1	0	0	0	2	63.993	3.49977	3	47
1	1	2	2	0	2	63.9304	5.64508	5	48
1	1	2	1	0	2	63.919	5.08654	5	49
1	1	2	0	0	2	63.9077	4.50461	4	50
2	0	0	0	0	1	63.7929	2.09891	2	51
2	1	0	0	2	2	63.7023	2.09891	4	52
2	1	0	1	0	1	63.2739	3.81424	4	53
2	0	1	2	2	2	63.1183	6.62809	5	54
1	0	1	2	0	2	62.9818	5.19191	4	55
1	0	1	1	0	2	62.9705	4.61451	4	56
1	0	1	0	0	2	62.9592	4.01164	3	57
2	2	0	2	0	1	62.7549	5.33254	4	58
0	0	2	2	0	2	62.7078	3.07523	3	59
2	0	0	1	0	1	61.8488	3.81424	3	60
2	0	2	0	0	1	61.8032	5.16898	3	61
2	1	0	1	2	2	61.7581	3.81424	5	62
2	0	0	0	2	1	61.6886	2.09891	3	63
1	2	0	2	0	2	61.4368	4.72354	4	64
1	2	0	1	0	2	61.4255	4.1256	4	65
1	2	0	0	0	2	61.4142	3.49977	3	66
2	1	0	2	0	1	61.3298	5.33254	4	67
0	0	2	1	0	2	60.741	3.44579	3	68
2	0	0	0	1	2	60.3539	2.09891	3	69
2	0	0	2	0	1	59.9047	5.33254	3	70
2	0	2	1	0	1	59.8591	6.55362	4	71
2	1	0	2	2	2	59.814	5.33254	5	72
2	0	0	1	2	1	59.7444	3.81424	4	73
2	0	2	0	2	1	59.6989	5.16898	4	74
1	0	2	2	2	2	59.4271	5.64508	5	75
1	0	2	1	2	2	59.4158	5.08654	5	76
1	0	2	0	2	2	59.4045	4.50461	4	77
0	0	2	0	0	2	58.7743	3.80614	2	78
2	0	0	1	1	2	58.4097	3.81424	4	79
2	0	2	0	1	2	58.3642	5.16898	4	80
2	1	2	0	0	1	58.2985	5.16898	4	81
1	1	1	2	0	2	57.9381	5.19191	5	82
1	1	1	1	0	2	57.9268	4.61451	5	83
1	1	1	0	0	2	57.9155	4.01164	4	84
2	0	2	2	0	1	57.915	7.81837	4	85
2	0	0	2	2	1	57.8003	5.33254	4	86
2	0	2	1	2	1	57.7547	6.55362	5	87
2	1	2	0	2	2	56.7827	5.16898	5	88
2	0	1	0	0	1	56.7632	3.72305	3	89
2	0	0	2	1	2	56.4656	5.33254	4	90
1	2	2	2	0	2	56.4218	5.64508	5	91
2	0	2	1	1	2	56.4201	6.55362	5	92
1	2	2	1	0	2	56.4105	5.08654	5	93
1	2	2	0	0	2	56.3991	4.50461	4	94
2	1	2	1	0	1	56.3544	6.55362	5	95
1	0	2	2	0	1	55.8295	5.64508	4	96
1	0	2	1	0	1	55.8182	5.08654	4	97
2	0	2	2	2	1	55.8106	7.81837	5	98
1	0	2	0	0	1	55.8069	4.50461	3	99
2	1	1	0	0	1	55.7234	3.72305	4	100
2	1	0	0	2	1	55.3585	2.09891	4	101
0	1	2	2	0	2	55.1992	3.07523	4	102
2	1	2	1	2	2	54.8386	6.55362	6	103
2	0	1	1	0	1	54.8191	5.251	4	104
2	2	2	0	0	1	54.7938	5.16898	4	105
2	2	1	0	0	1	54.6836	3.72305	4	106
2	0	1	0	2	1	54.6588	3.72305	4	107
1	0	0	2	2	2	54.5826	4.72354	4	108
1	0	0	1	2	2	54.5712	4.1256	4	109
1	0	0	0	2	2	54.5599	3.49977	3	110
2	0	2	2	1	2	54.4759	7.81837	5	111
2	1	2	2	0	1	54.4103	7.81837	5	112
2	1	1	0	2	2	54.2076	3.72305	5	113
2	1	0	0	1	2	53.8975	2.09891	4	114
1	2	0	2	0	1	53.8352	4.72354	4	115
1	2	0	1	0	1	53.8238	4.1256	4	116
1	2	0	0	0	1	53.8125	3.49977	3	117
2	1	1	1	0	1	53.7793	5.251	5	118
0	0	2	2	0	1	53.7441	3.07523	3	119
1	0	2	2	2	1	53.7252	5.64508	5	120
1	0	2	1	2	1	53.7139	5.08654	5	121
1	0	2	0	2	1	53.7026	4.50461	4	122
2	1	0	1	2	1	53.4143	3.81424	5	123
2	2	0	0	2	2	53.3683	2.09891	4	124
2	0	1	0	1	2	53.3241	3.72305	4	125
0	1	2	1	0	2	53.2324	3.44579	4	126
2	1	2	2	2	2	52.8945	7.81837	6	127
1	2	1	2	0	2	52.8944	5.19191	5	128
1	2	1	1	0	2	52.8831	4.61451	5	129
2	0	1	2	0	1	52.8749	6.62809	4	130
1	2	1	0	0	2	52.8718	4.01164	4	131
2	2	2	1	0	1	52.8497	6.55362	5	132
2	2	1	1	0	1	52.7395	5.251	5	133
2	0	1	1	2	1	52.7147	5.251	5	134
1	1	0	2	0	1	52.4101	4.72354	4	135
1	1	0	1	0	1	52.3987	4.1256	4	136
1	1	0	0	0	1	52.3874	3.49977	3	137
1	1	2	2	0	1	52.3248	5.64508	5	138
1	1	2	1	0	1	52.3135	5.08654	5	139
1	1	2	0	0	1	52.3022	4.50461	4	140
2	1	1	1	2	2	52.2635	5.251	6	141
2	1	0	1	1	2	51.9534	3.81424	5	142
2	1	1	2	0	1	51.8351	6.62809	5	143
0	0	2	1	0	1	51.7773	3.44579	3	144
0	0	2	2	2	1	51.6397	3.07523	4	145
2	1	0	2	2	1	51.4702	5.33254	5	146
2	2	0	1	2	2	51.4242	3.81424	5	147
2	0	1	1	1	2	51.38	5.251	5	148
0	1	2	0	0	2	51.2657	3.80614	3	149
0	0	0	2	0	2	51.0289	4.08624	2	150
1	0	0	2	0	1	50.985	4.72354	3	151
1	0	0	1	0	1	50.9736	4.1256	3	152
1	0	1	2	2	2	50.97	5.19191	5	153
1	0	0	0	0	1	50.9623	3.49977	2	154
1	0	1	1	2	2	50.9587	4.61451	5	155
1	0	1	0	2	2	50.9474	4.01164	4	156
2	2	2	2	0	1	50.9055	7.81837	5	157
0	0	1	2	0	2	50.8335	3.59044	3	158
2	2	1	2	0	1	50.7953	6.62809	5	159
2	0	1	2	2	1	50.7706	6.62809	5	160
0	0	2	2	2	2	50.6959	3.07523	4	161
2	1	1	2	2	2	50.3194	6.62809	6	162
0	1	2	2	0	1	50.2394	3.07523	4	163
2	1	0	2	1	2	50.0093	5.33254	5	164
0	0	2	0	0	1	49.8106	3.80614	2	165
0	0	2	1	2	1	49.673	3.44579	4	166
2	2	0	2	2	2	49.4801	5.33254	5	167
2	0	1	2	1	2	49.4359	6.62809	5	168
0	0	0	1	0	2	49.0622	4.4299	2	169
2	2	0	0	2	1	49.0284	2.09891	4	170
1	0	0	2	2	1	48.8806	4.72354	4	171
1	0	0	1	2	1	48.8693	4.1256	4	172
0	0	1	1	0	2	48.8667	3.94692	3	173
1	0	0	0	2	1	48.858	3.49977	3	174
1	2	2	2	0	1	48.8201	5.64508	5	175
1	2	2	1	0	1	48.8088	5.08654	5	176
1	2	2	0	0	1	48.7975	4.50461	4	177
0	0	2	1	2	2	48.7292	3.44579	4	178
0	1	0	2	0	2	48.4502	4.08624	3	179
2	1	2	0	2	1	48.439	5.16898	5	180
0	1	2	1	0	1	48.2726	3.44579	4	181
0	0	2	0	2	1	47.7063	3.80614	3	182
0	2	2	2	0	2	47.6906	3.07523	4	183
2	2	0	0	1	2	47.4411	2.09891	4	184
1	0	1	2	0	1	47.3724	5.19191	4	185
1	0	1	1	0	1	47.3611	4.61451	4	186
1	0	1	0	0	1	47.3497	4.01164	3	187
0	0	0	0	0	2	47.0955	4.76508	1	188
2	2	0	1	2	1	47.0843	3.81424	5	189
2	1	2	0	1	2	46.978	5.16898	5	190
0	0	1	0	0	2	46.9	4.29412	2	191
0	0	2	0	2	2	46.7625	3.80614	3	192
0	2	2	2	0	1	46.7346	3.07523	4	193
2	1	2	1	2	1	46.4948	6.55362	6	194
0	1	0	1	0	2	46.4834	4.4299	3	195
1	1	1	2	0	1	46.3326	5.19191	5	196
1	1	1	1	0	1	46.3213	4.61451	5	197
1	1	1	0	0	1	46.3099	4.01164	4	198
0	1	2	0	0	1	46.3059	3.80614	3	199
0	2	0	2	0	2	45.8714	4.08624	3	200
2	1	1	0	2	1	45.8638	3.72305	5	201
0	1	1	2	0	2	45.7898	3.59044	4	202
1	0	2	2	1	2	45.7447	5.64508	5	203
1	0	2	1	1	2	45.7334	5.08654	5	204
0	2	2	1	0	2	45.7238	3.44579	4	205
1	0	2	0	1	2	45.7221	4.50461	4	206
2	2	0	1	1	2	45.497	3.81424	5	207
1	2	1	2	0	1	45.2928	5.19191	5	208
1	2	1	1	0	1	45.2815	4.61451	5	209
1	2	1	0	0	1	45.2701	4.01164	4	210
1	0	1	2	2	1	45.268	5.19191	5	211
1	0	1	1	2	1	45.2567	4.61451	5	212
1	0	1	0	2	1	45.2454	4.01164	4	213
2	2	0	2	2	1	45.1401	5.33254	5	214
2	1	2	1	1	2	45.0339	6.55362	6	215
0	2	0	2	0	1	44.9154	4.08624	3	216
0	2	2	1	0	1	44.7679	3.44579	4	217
2	1	2	2	2	1	44.5507	7.81837	6	218
0	1	0	0	0	2	44.5167	4.76508	2	219
2	1	1	0	1	2	44.4029	3.72305	5	220
1	1	0	2	2	2	44.2486	4.72354	5	221
1	1	0	1	2	2	44.2373	4.1256	5	222
1	1	0	0	2	2	44.226	3.49977	4	223
1	1	2	2	2	2	44.1633	5.64508	6	224
1	1	2	1	2	2	44.152	5.08654	6	225
1	1	2	0	2	2	44.1407	4.50461	5	226
2	1	1	1	2	1	43.9197	5.251	6	227
0	2	0	1	0	2	43.9046	4.4299	3	228
0	1	1	1	0	2	43.8231	3.94692	4	229
0	2	2	0	0	2	43.7571	3.80614	3	230
2	2	0	2	1	2	43.5529	5.33254	5	231
0	1	0	2	0	1	43.4903	4.08624	3	232
2	1	2	2	1	2	43.0898	7.81837	6	233
2	0	0	0	1	1	43.0524	2.09891	3	234
0	2	0	1	0	1	42.9487	4.4299	3	235
0	2	2	0	0	1	42.8012	3.80614	3	236
1	1	0	2	2	1	42.5505	4.72354	5	237
1	1	0	1	2	1	42.5392	4.1256	5	238
1	1	0	0	2	1	42.5279	3.49977	4	239
1	1	2	2	2	1	42.4653	5.64508	6	240
2	1	1	1	1	2	42.4587	5.251	6	241
1	1	2	1	2	1	42.454	5.08654	6	242
1	1	2	0	2	1	42.4427	4.50461	5	243
0	0	0	2	0	1	42.0652	4.08624	2	244
2	1	1	2	2	1	41.9756	6.62809	6	245
0	2	0	0	0	2	41.9379	4.76508	2	246
0	0	1	2	0	1	41.8698	3.59044	3	247
0	1	1	0	0	2	41.8563	4.29412	3	248
0	1	0	1	0	1	41.5236	4.4299	3	249
2	2	2	0	2	2	41.519	5.16898	5	250
2	2	1	0	2	2	41.4088	3.72305	5	251
2	0	0	1	1	1	41.1083	3.81424	4	252
2	0	2	0	1	1	41.0627	5.16898	4	253
0	2	0	0	0	1	40.982	4.76508	2	254
1	0	0	2	1	2	40.9002	4.72354	4	255
1	0	0	1	1	2	40.8889	4.1256	4	256
1	0	0	0	1	2	40.8776	3.49977	3	257
0	1	1	2	0	1	40.83	3.59044	4	258
0	2	1	2	0	2	40.7461	3.59044	4	259
2	1	0	0	1	1	40.5999	2.09891	4	260
2	1	1	2	1	2	40.5146	6.62809	6	261
0	1	2	2	2	1	40.3798	3.07523	5	262
0	0	0	1	0	1	40.0985	4.4299	2	263
0	0	0	2	2	1	39.9609	4.08624	3	264
0	0	1	1	0	1	39.9031	3.94692	3	265
0	2	1	2	0	1	39.7902	3.59044	4	266
0	0	1	2	2	1	39.7655	3.59044	4	267
2	2	2	1	2	2	39.5748	6.55362	6	268
0	1	0	0	0	1	39.5569	4.76508	2	269
2	2	1	1	2	2	39.4646	5.251	6	270
2	0	0	2	1	1	39.1642	5.33254	4	271
2	0	2	1	1	1	39.1186	6.55362	5	272
0	0	0	2	2	2	39.0171	4.08624	3	273
0	1	1	1	0	1	38.8633	3.94692	4	274
0	0	1	2	2	2	38.8216	3.59044	4	275
0	2	1	1	0	2	38.7794	3.94692	4	276
2	1	0	1	1	1	38.6558	3.81424	5	277
0	1	2	1	2	1	38.4131	3.44579	5	278
1	1	1	2	2	2	38.1711	5.19191	6	279
1	1	1	1	2	2	38.1598	4.61451	6	280
1	1	1	0	2	2	38.1485	4.01164	5	281
2	2	0	0	1	1	38.1474	2.09891	4	282
0	0	0	0	0	1	38.1318	4.76508	1	283
0	0	0	1	2	1	37.9942	4.4299	3	284
0	0	1	0	0	1	37.9363	4.29412	2	285
0	2	1	1	0	1	37.8234	3.94692	4	286
0	0	1	1	2	1	37.7987	3.94692	4	287
2	2	2	2	2	2	37.6307	7.81837	6	288
2	2	1	2	2	2	37.5205	6.62809	6	289
1	0	1	2	1	2	37.2876	5.19191	5	290
1	0	1	1	1	2	37.2763	4.61451	5	291
1	0	1	0	1	2	37.265	4.01164	4	292
2	2	2	0	2	1	37.179	5.16898	5	293
2	0	2	2	1	1	37.1745	7.81837	5	294
2	2	1	0	2	1	37.0688	3.72305	5	295
0	0	0	1	2	2	37.0504	4.4299	3	296
0	0	2	2	1	2	37.0136	3.07523	4	297
0	1	1	0	0	1	36.8965	4.29412	3	298
0	0	1	1	2	2	36.8549	3.94692	4	299
0	2	1	0	0	2	36.8126	4.29412	3	300
2	1	0	2	1	1	36.7117	5.33254	5	301
1	1	1	2	2	1	36.473	5.19191	6	302
1	1	1	1	2	1	36.4617	4.61451	6	303
1	1	1	0	2	1	36.4504	4.01164	5	304
0	1	2	0	2	1	36.4464	3.80614	4	305
1	2	0	2	2	1	36.2204	4.72354	5	306
1	2	0	1	2	1	36.2091	4.1256	5	307
2	2	0	1	1	1	36.2033	3.81424	5	308
1	2	0	0	2	1	36.1978	3.49977	4	309
0	0	0	0	2	1	36.0275	4.76508	2	310
2	0	1	0	1	1	36.0227	3.72305	4	311
0	2	1	0	0	1	35.8567	4.29412	3	312
0	0	1	0	2	1	35.832	4.29412	3	313
2	2	2	0	1	2	35.5918	5.16898	5	314
2	2	1	0	1	2	35.4816	3.72305	5	315
0	1	2	2	2	2	35.4321	3.07523	5	316
2	2	2	1	2	1	35.2349	6.55362	6	317
2	2	1	1	2	1	35.1247	5.251	6	318
1	0	2	2	1	1	35.0891	5.64508	5	319
0	0	0	0	2	2	35.0836	4.76508	2	320
1	0	2	1	1	1	35.0778	5.08654	5	321
1	0	2	0	1	1	35.0664	4.50461	4	322
0	0	2	1	1	2	35.0468	3.44579	4	323
0	0	1	0	2	2	34.8882	4.29412	3	324
1	1	0	2	1	2	34.4438	4.72354	5	325
1	1	0	1	1	2	34.4325	4.1256	5	326
1	1	0	0	1	2	34.4212	3.49977	4	327
1	1	2	2	1	2	34.3586	5.64508	6	328
1	1	2	1	1	2	34.3472	5.08654	6	329
1	1	2	0	1	2	34.3359	4.50461	5	330
2	2	0	2	1	1	34.2592	5.33254	5	331
2	0	1	1	1	1	34.0786	5.251	5	332
1	2	0	2	2	2	33.9146	4.72354	5	333
1	2	0	1	2	2	33.9033	4.1256	5	334
1	2	0	0	2	2	33.892	3.49977	4	335
2	1	2	0	1	1	33.6804	5.16898	5	336
2	2	2	1	1	2	33.6477	6.55362	6	337
0	1	0	2	2	1	33.6308	4.08624	4	338
2	2	1	1	1	2	33.5375	5.251	6	339
0	1	2	1	2	2	33.4654	3.44579	5	340
2	2	2	2	2	1	33.2908	7.81837	6	341
2	2	1	2	2	1	33.1806	6.62809	6	342
0	0	2	0	1	2	33.0801	3.80614	3	343
0	0	2	2	1	1	33.0036	3.07523	4	344
2	0	1	2	1	1	32.1345	6.62809	5	345
2	1	2	1	1	1	31.7363	6.55362	6	346
2	2	2	2	1	2	31.7036	7.81837	6	347
0	1	0	1	2	1	31.6641	4.4299	4	348
2	2	1	2	1	2	31.5934	6.62809	6	349
0	1	2	0	2	2	31.4987	3.80614	4	350
1	2	2	2	2	1	31.2054	5.64508	6	351
1	2	2	1	2	1	31.1941	5.08654	6	352
1	2	2	0	2	1	31.1828	4.50461	5	353
2	1	1	0	1	1	31.1053	3.72305	5	354
0	0	2	1	1	1	31.0369	3.44579	4	355
0	1	1	2	2	1	30.9705	3.59044	5	356
1	0	0	2	1	1	30.2445	4.72354	4	357
1	0	0	1	1	1	30.2332	4.1256	4	358
1	0	0	0	1	1	30.2219	3.49977	3	359
2	1	2	2	1	1	29.7922	7.81837	6	360
0	1	0	0	2	1	29.6974	4.76508	3	361
2	1	1	1	1	1	29.1612	5.251	6	362
0	2	2	2	2	1	29.1199	3.07523	5	363
0	0	2	0	1	1	29.0702	3.80614	3	364
0	1	1	1	2	1	29.0037	3.94692	5	365
1	2	2	2	2	2	28.8995	5.64508	6	366
1	2	2	1	2	2	28.8882	5.08654	6	367
1	2	2	0	2	2	28.8769	4.50461	5	368
0	1	0	2	2	2	28.6831	4.08624	4	369
1	1	1	2	1	2	28.3663	5.19191	6	370
1	1	1	1	1	2	28.355	4.61451	6	371
1	1	1	0	1	2	28.3437	4.01164	5	372
1	2	0	2	1	2	27.9874	4.72354	5	373
1	2	0	1	1	2	27.9761	4.1256	5	374
1	2	0	0	1	2	27.9648	3.49977	4	375
1	1	0	2	1	1	27.792	4.72354	5	376
1	1	0	1	1	1	27.7807	4.1256	5	377
1	1	0	0	1	1	27.7694	3.49977	4	378
1	1	2	2	1	1	27.7068	5.64508	6	379
1	1	2	1	1	1	27.6954	5.08654	6	380
1	1	2	0	1	1	27.6841	4.50461	5	381
1	2	1	2	2	1	27.678	5.19191	6	382
1	2	1	1	2	1	27.6667	4.61451	6	383
1	2	1	0	2	1	27.6554	4.01164	5	384
0	2	0	2	2	1	27.3007	4.08624	4	385
2	1	1	2	1	1	27.2171	6.62809	6	386
0	2	2	1	2	1	27.1532	3.44579	5	387
0	1	1	0	2	1	27.037	4.29412	4	388
0	1	0	1	2	2	26.7164	4.4299	4	389
1	0	1	2	1	1	26.6319	5.19191	5	390
1	0	1	1	1	1	26.6206	4.61451	5	391
1	0	1	0	1	1	26.6093	4.01164	4	392
2	2	2	0	1	1	26.2981	5.16898	5	393
2	2	1	0	1	1	26.1879	3.72305	5	394
0	1	1	2	2	2	26.0228	3.59044	5	395
0	1	2	2	1	2	25.6274	3.07523	5	396
0	1	2	2	1	1	25.6213	3.07523	5	397
1	2	1	2	2	2	25.3722	5.19191	6	398
1	2	1	1	2	2	25.3609	4.61451	6	399
1	2	1	0	2	2	25.3496	4.01164	5	400
1	2	0	2	1	1	25.3395	4.72354	5	401
0	0	0	2	1	2	25.3347	4.08624	3	402
0	2	0	1	2	1	25.334	4.4299	4	403
1	2	0	1	1	1	25.3282	4.1256	5	404
1	2	0	0	1	1	25.3169	3.49977	4	405
0	2	2	0	2	1	25.1865	3.80614	4	406
0	0	1	2	1	2	25.1393	3.59044	4	407
0	1	0	0	2	2	24.7497	4.76508	3	408
2	2	2	1	1	1	24.354	6.55362	6	409
2	2	1	1	1	1	24.2438	5.251	6	410
0	1	1	1	2	2	24.056	3.94692	5	411
0	1	2	1	1	2	23.6606	3.44579	5	412
0	1	2	1	1	1	23.6546	3.44579	5	413
0	0	0	1	1	2	23.368	4.4299	3	414
0	2	0	0	2	1	23.3673	4.76508	3	415
0	0	1	1	1	2	23.1725	3.94692	4	416
1	2	2	2	1	2	22.9724	5.64508	6	417
1	2	2	1	1	2	22.9611	5.08654	6	418
1	2	2	0	1	2	22.9498	4.50461	5	419
2	2	2	2	1	1	22.4099	7.81837	6	420
2	2	1	2	1	1	22.2997	6.62809	6	421
0	2	1	2	2	1	22.1755	3.59044	5	422
0	1	1	0	2	2	22.0893	4.29412	4	423
1	1	1	2	1	1	21.7145	5.19191	6	424
1	1	1	1	1	1	21.7032	4.61451	6	425
0	1	2	0	1	2	21.6939	3.80614	4	426
1	1	1	0	1	1	21.6919	4.01164	5	427
0	1	2	0	1	1	21.6878	3.80614	4	428
0	0	0	0	1	2	21.4013	4.76508	2	429
0	0	0	2	1	1	21.3248	4.08624	3	430
0	0	1	0	1	2	21.2058	4.29412	3	431
0	0	1	2	1	1	21.1293	3.59044	4	432
0	0	2	2	2	0	20.5792	3.07523	3	433
2	2	0	0	0	0	20.3914	2.09891	2	434
1	2	2	2	1	1	20.3245	5.64508	6	435
1	2	2	1	1	1	20.3131	5.08654	6	436
1	2	2	0	1	1	20.3018	4.50461	5	437
0	2	1	1	2	1	20.2087	3.94692	5	438
0	2	2	2	2	2	20.1684	3.07523	5	439
1	2	1	2	1	2	19.445	5.19191	6	440
1	2	1	1	1	2	19.4337	4.61451	6	441
1	2	1	0	1	2	19.4224	4.01164	5	442
0	0	0	1	1	1	19.3581	4.4299	3	443
0	0	1	1	1	1	19.1626	3.94692	4	444
0	1	0	2	1	2	18.8784	4.08624	4	445
0	1	0	2	1	1	18.8723	4.08624	4	446
0	0	2	1	2	0	18.6125	3.44579	3	447
2	2	0	1	0	0	18.4472	3.81424	3	448
0	2	0	2	2	2	18.3492	4.08624	4	449
0	2	1	0	2	1	18.242	4.29412	4	450
0	2	2	2	1	1	18.239	3.07523	5	451
0	2	2	1	2	2	18.2016	3.44579	5	452
0	0	0	0	1	1	17.3913	4.76508	2	453
2	0	0	0	2	0	17.3365	2.09891	2	454
0	0	1	0	1	1	17.1959	4.29412	3	455
0	1	0	1	1	2	16.9116	4.4299	4	456
0	1	0	1	1	1	16.9056	4.4299	4	457
1	2	1	2	1	1	16.7971	5.19191	6	458
1	2	1	1	1	1	16.7858	4.61451	6	459
1	2	1	0	1	1	16.7745	4.01164	5	460
0	0	2	0	2	0	16.6458	3.80614	2	461
2	2	0	2	0	0	16.5031	5.33254	3	462
0	2	0	2	1	1	16.4198	4.08624	4	463
0	2	0	1	2	2	16.3824	4.4299	4	464
0	2	2	1	1	1	16.2723	3.44579	5	465
0	2	2	0	2	2	16.2349	3.80614	4	466
0	1	1	2	1	2	16.218	3.59044	5	467
0	1	1	2	1	1	16.2119	3.59044	5	468
1	0	2	2	2	0	16.0189	5.64508	4	469
1	0	2	1	2	0	16.0076	5.08654	4	470
1	0	2	0	2	0	15.9963	4.50461	3	471
2	0	0	1	2	0	15.3924	3.81424	3	472
2	0	2	0	2	0	15.3469	5.16898	3	473
2	1	0	0	2	0	15.0103	2.09891	3	474
2	1	0	0	0	0	14.9624	2.09891	2	475
0	1	0	0	1	2	14.9449	4.76508	3	476
0	1	0	0	1	1	14.9388	4.76508	3	477
0	2	0	1	1	1	14.4531	4.4299	4	478
0	2	0	0	2	2	14.4157	4.76508	3	479
0	2	2	0	1	1	14.3055	3.80614	4	480
0	1	1	1	1	2	14.2513	3.94692	5	481
0	1	1	1	1	1	14.2452	3.94692	5	482
0	2	2	2	1	2	14.2412	3.07523	5	483
1	2	0	2	0	0	14.2292	4.72354	3	484
1	2	0	1	0	0	14.2179	4.1256	3	485
1	2	0	0	0	0	14.2065	3.49977	2	486
0	2	2	2	0	0	13.7744	3.07523	3	487
2	0	0	2	2	0	13.4483	5.33254	3	488
2	0	2	1	2	0	13.4027	6.55362	4	489
0	1	2	2	2	0	13.3232	3.07523	4	490
0	1	2	2	0	0	13.2752	3.07523	3	491
0	2	1	2	2	2	13.2239	3.59044	5	492
2	1	0	1	2	0	13.0662	3.81424	4	493
2	1	0	1	0	0	13.0183	3.81424	3	494
0	0	2	2	0	0	12.776	3.07523	2	495
2	2	0	0	2	0	12.6841	2.09891	3	496
0	2	0	0	1	1	12.4863	4.76508	3	497
0	2	0	2	1	2	12.422	4.08624	4	498
0	1	1	0	1	2	12.2845	4.29412	4	499
0	1	1	0	1	1	12.2785	4.29412	4	500
0	2	2	1	1	2	12.2744	3.44579	5	501
0	2	0	2	0	0	11.9552	4.08624	2	502
0	2	2	1	0	0	11.8077	3.44579	3	503
2	0	2	2	2	0	11.4586	7.81837	4	504
0	1	2	1	2	0	11.3565	3.44579	4	505
0	1	2	1	0	0	11.3085	3.44579	3	506
0	2	1	2	1	1	11.2945	3.59044	5	507
0	2	1	1	2	2	11.2572	3.94692	5	508
1	0	0	2	2	0	11.1744	4.72354	3	509
1	0	0	1	2	0	11.163	4.1256	3	510
1	0	0	0	2	0	11.1517	3.49977	2	511
2	1	0	2	2	0	11.1221	5.33254	4	512
2	1	0	2	0	0	11.0741	5.33254	3	513
0	0	2	1	0	0	10.8093	3.44579	2	514
2	2	0	1	2	0	10.74	3.81424	4	515
0	2	0	1	1	2	10.4552	4.4299	4	516
0	2	2	0	1	2	10.3077	3.80614	4	517
2	0	1	0	2	0	10.3068	3.72305	3	518
0	2	0	1	0	0	9.98847	4.4299	2	519
0	2	2	0	0	0	9.84094	3.80614	2	520
2	0	0	0	0	0	9.53338	2.09891	1	521
0	1	2	0	2	0	9.38973	3.80614	3	522
0	1	2	0	0	0	9.34176	3.80614	2	523
0	2	1	1	1	1	9.3278	3.94692	5	524
0	2	1	0	2	2	9.29043	4.29412	4	525
1	2	2	2	0	0	9.21411	5.64508	4	526
1	2	2	1	0	0	9.2028	5.08654	4	527
1	2	2	0	0	0	9.19149	4.50461	3	528
0	0	0	2	2	0	8.90039	4.08624	2	529
1	1	0	2	2	0	8.84814	4.72354	4	530
0	0	2	0	0	0	8.84259	3.80614	1	531
1	1	0	1	2	0	8.83684	4.1256	4	532
1	1	0	0	2	0	8.82553	3.49977	3	533
1	1	0	2	0	0	8.80018	4.72354	3	534
2	2	0	2	2	0	8.7959	5.33254	4	535
1	1	0	1	0	0	8.78887	4.1256	3	536
1	1	0	0	0	0	8.77756	3.49977	2	537
1	1	2	2	2	0	8.7629	5.64508	5	538
1	1	2	1	2	0	8.75159	5.08654	5	539
1	1	2	0	2	0	8.74028	4.50461	4	540
1	1	2	2	0	0	8.71493	5.64508	4	541
0	0	1	2	2	0	8.70493	3.59044	3	542
1	1	2	1	0	0	8.70362	5.08654	4	543
1	1	2	0	0	0	8.69231	4.50461	3	544
2	2	2	0	0	0	8.54204	5.16898	3	545
0	2	0	0	1	2	8.48852	4.76508	3	546
2	2	1	0	0	0	8.43183	3.72305	3	547
2	0	1	1	2	0	8.36272	5.251	4	548
1	0	2	2	0	0	8.21576	5.64508	3	549
1	0	2	1	0	0	8.20445	5.08654	3	550
1	0	2	0	0	0	8.19314	4.50461	2	551
2	1	2	0	2	0	8.09083	5.16898	4	552
2	1	2	0	0	0	8.04286	5.16898	3	553
0	2	0	0	0	0	8.02174	4.76508	1	554
2	0	0	1	0	0	7.58927	3.81424	2	555
1	0	1	2	2	0	7.56177	5.19191	4	556
1	0	1	1	2	0	7.55046	4.61451	4	557
2	0	2	0	0	0	7.54369	5.16898	2	558
1	0	1	0	2	0	7.53915	4.01164	3	559
0	2	1	0	1	1	7.36107	4.29412	4	560
0	2	1	2	1	2	7.29671	3.59044	5	561
0	0	0	1	2	0	6.93366	4.4299	2	562
0	2	1	2	0	0	6.82993	3.59044	3	563
0	0	1	1	2	0	6.7382	3.94692	3	564
2	2	2	1	0	0	6.59793	6.55362	4	565
0	1	0	2	2	0	6.57418	4.08624	3	566
0	1	0	2	0	0	6.52621	4.08624	2	567
1	2	0	2	2	0	6.52193	4.72354	4	568
1	2	0	1	2	0	6.51062	4.1256	4	569
1	2	0	0	2	0	6.49931	3.49977	3	570
2	2	1	1	0	0	6.48772	5.251	4	571
2	0	1	2	2	0	6.41861	6.62809	4	572
2	1	2	1	2	0	6.14672	6.55362	5	573
2	1	2	1	0	0	6.09875	6.55362	4	574
0	2	2	2	2	0	6.06717	3.07523	4	575
1	2	1	2	0	0	5.68677	5.19191	4	576
1	2	1	1	0	0	5.67546	4.61451	4	577
1	2	1	0	0	0	5.66415	4.01164	3	578
2	0	0	2	0	0	5.64516	5.33254	2	579
2	0	2	1	0	0	5.59958	6.55362	3	580
2	1	1	0	2	0	5.51571	3.72305	4	581
2	1	1	0	0	0	5.46775	3.72305	3	582
0	2	1	1	1	2	5.32998	3.94692	5	583
0	0	0	0	2	0	4.96693	4.76508	1	584
0	2	1	1	0	0	4.8632	3.94692	3	585
0	0	1	0	2	0	4.77147	4.29412	2	586
2	2	2	2	0	0	4.65382	7.81837	4	587
0	1	0	1	2	0	4.60745	4.4299	3	588
0	1	0	1	0	0	4.55948	4.4299	2	589
2	2	1	2	0	0	4.54361	6.62809	4	590
0	2	0	2	2	0	4.24796	4.08624	3	591
2	1	2	2	2	0	4.20261	7.81837	5	592
2	1	2	2	0	0	4.15464	7.81837	4	593
0	2	2	1	2	0	4.10044	3.44579	4	594
0	1	1	2	2	0	3.91381	3.59044	4	595
0	1	1	2	0	0	3.86585	3.59044	3	596
2	0	2	2	0	0	3.65547	7.81837	3	597
2	1	1	1	2	0	3.5716	5.251	5	598
2	1	1	1	0	0	3.52364	5.251	4	599
1	0	0	2	0	0	3.37119	4.72354	2	600
0	2	1	0	1	2	3.36325	4.29412	4	601
1	0	0	1	0	0	3.35988	4.1256	2	602
1	0	0	0	0	0	3.34858	3.49977	1	603
0	2	1	0	0	0	2.89647	4.29412	2	604
1	1	1	2	2	0	2.77065	5.19191	5	605
1	1	1	1	2	0	2.75934	4.61451	5	606
1	1	1	0	2	0	2.74804	4.01164	4	607
1	1	1	2	0	0	2.72269	5.19191	4	608
1	1	1	1	0	0	2.71138	4.61451	4	609
1	1	1	0	0	0	2.70007	4.01164	3	610
0	1	0	0	2	0	2.64072	4.76508	2	611
0	1	0	0	0	0	2.59275	4.76508	1	612
2	0	1	0	0	0	2.50367	3.72305	2	613
0	2	0	1	2	0	2.28123	4.4299	3	614
0	2	2	0	2	0	2.13371	3.80614	3	615
0	1	1	1	2	0	1.94709	3.94692	4	616
0	1	1	1	0	0	1.89912	3.94692	3	617
2	1	1	2	2	0	1.62749	6.62809	5	618
2	1	1	2	0	0	1.57953	6.62809	4	619
1	2	2	2	2	0	1.50688	5.64508	5	620
1	2	2	1	2	0	1.49557	5.08654	5	621
1	2	2	0	2	0	1.48426	4.50461	4	622
0	0	0	2	0	0	1.09722	4.08624	1	623
0	0	1	2	0	0	0.901768	3.59044	2	624
2	2	2	0	2	0	0.834806	5.16898	4	625
2	2	1	0	2	0	0.724597	3.72305	4	626
2	0	1	1	0	0	0.559557	5.251	3	627
0	2	0	0	2	0	0.314506	4.76508	2	628
0	1	1	0	2	0	-0.0196434	4.29412	3	629
0	1	1	0	0	0	-0.0676095	4.29412	2	630
1	0	1	2	0	0	-0.241393	5.19191	3	631
1	0	1	1	0	0	-0.252702	4.61451	3	632
1	0	1	0	0	0	-0.264011	4.01164	2	633
0	0	0	1	0	0	-0.869504	4.4299	1	634
0	2	1	2	2	0	-0.877303	3.59044	4	635
0	0	1	1	0	0	-1.06496	3.94692	2	636
2	2	2	1	2	0	-1.1093	6.55362	5	637
2	2	1	1	2	0	-1.21951	5.251	5	638
2	0	1	2	0	0	-1.38455	6.62809	3	639
1	2	1	2	2	0	-2.02046	5.19191	5	640
1	2	1	1	2	0	-2.03177	4.61451	5	641
1	2	1	0	2	0	-2.04308	4.01164	4	642
0	0	0	0	0	0	-2.83623	4.76508	0	643
0	2	1	1	2	0	-2.84403	3.94692	4	644
0	0	2	2	1	0	-3.01066	3.07523	3	645
0	0	1	0	0	0	-3.03169	4.29412	1	646
2	2	2	2	2	0	-3.05342	7.81837	5	647
2	2	0	0	1	0	-3.15055	2.09891	3	648
2	2	1	2	2	0	-3.16363	6.62809	5	649
2	1	0	0	1	0	-4.70193	2.09891	3	650
0	2	1	0	2	0	-4.81076	4.29412	3	651
0	0	2	1	1	0	-4.97738	3.44579	3	652
2	2	0	1	1	0	-5.09466	3.81424	4	653
2	0	0	0	1	0	-6.25332	2.09891	2	654
0	1	2	2	1	0	-6.38908	3.07523	4	655
2	1	0	1	1	0	-6.64604	3.81424	4	656
0	0	2	0	1	0	-6.94411	3.80614	2	657
2	2	0	2	1	0	-7.03877	5.33254	4	658
1	0	2	2	1	0	-7.57095	5.64508	4	659
1	0	2	1	1	0	-7.58226	5.08654	4	660
1	0	2	0	1	0	-7.59357	4.50461	3	661
2	0	0	1	1	0	-8.19743	3.81424	3	662
2	0	2	0	1	0	-8.24302	5.16898	3	663
0	1	2	1	1	0	-8.35581	3.44579	4	664
2	1	0	2	1	0	-8.59015	5.33254	4	665
1	2	0	2	1	0	-9.31274	4.72354	4	666
1	2	0	1	1	0	-9.32405	4.1256	4	667
1	2	0	0	1	0	-9.33536	3.49977	3	668
0	2	2	2	1	0	-9.7675	3.07523	4	669
2	0	0	2	1	0	-10.1415	5.33254	3	670
2	0	2	1	1	0	-10.1871	6.55362	4	671
0	1	2	0	1	0	-10.3225	3.80614	3	672
1	1	0	2	1	0	-10.8641	4.72354	4	673
1	1	0	1	1	0	-10.8754	4.1256	4	674
1	1	0	0	1	0	-10.8867	3.49977	3	675
1	1	2	2	1	0	-10.9494	5.64508	5	676
1	1	2	1	1	0	-10.9607	5.08654	5	677
1	1	2	0	1	0	-10.972	4.50461	4	678
0	2	0	2	1	0	-11.5867	4.08624	3	679
2	1	2	0	1	0	-11.6214	5.16898	4	680
0	2	2	1	1	0	-11.7342	3.44579	4	681
2	0	2	2	1	0	-12.1312	7.81837	4	682
1	0	0	2	1	0	-12.4155	4.72354	3	683
1	0	0	1	1	0	-12.4268	4.1256	3	684
1	0	0	0	1	0	-12.4381	3.49977	2	685
0	1	0	2	1	0	-13.1381	4.08624	3	686
2	0	1	0	1	0	-13.283	3.72305	3	687
0	2	0	1	1	0	-13.5534	4.4299	3	688
2	1	2	1	1	0	-13.5656	6.55362	5	689
0	2	2	0	1	0	-13.701	3.80614	3	690
2	1	1	0	1	0	-14.1966	3.72305	4	691
1	2	2	2	1	0	-14.3278	5.64508	5	692
1	2	2	1	1	0	-14.3391	5.08654	5	693
1	2	2	0	1	0	-14.3504	4.50461	4	694
0	0	0	2	1	0	-14.6895	4.08624	2	695
0	0	1	2	1	0	-14.8849	3.59044	3	696
2	2	2	0	1	0	-14.9999	5.16898	4	697
0	1	0	1	1	0	-15.1048	4.4299	3	698
2	2	1	0	1	0	-15.1101	3.72305	4	699
2	0	1	1	1	0	-15.2271	5.251	4	700
2	1	2	2	1	0	-15.5097	7.81837	5	701
0	2	0	0	1	0	-15.5202	4.76508	2	702
0	1	1	2	1	0	-15.7985	3.59044	4	703
1	0	1	2	1	0	-16.0281	5.19191	4	704
1	0	1	1	1	0	-16.0394	4.61451	4	705
1	0	1	0	1	0	-16.0507	4.01164	3	706
2	1	1	1	1	0	-16.1407	5.251	5	707
0	0	0	1	1	0	-16.6562	4.4299	2	708
0	2	1	2	1	0	-16.712	3.59044	4	709
0	0	1	1	1	0	-16.8517	3.94692	3	710
1	1	1	2	1	0	-16.9416	5.19191	5	711
2	2	2	1	1	0	-16.944	6.55362	5	712
1	1	1	1	1	0	-16.9529	4.61451	5	713
1	1	1	0	1	0	-16.9642	4.01164	4	714
2	2	1	1	1	0	-17.0542	5.251	5	715
0	1	0	0	1	0	-17.0716	4.76508	2	716
2	0	1	2	1	0	-17.1713	6.62809	4	717
0	1	1	1	1	0	-17.7652	3.94692	4	718
1	2	1	2	1	0	-17.8551	5.19191	5	719
1	2	1	1	1	0	-17.8664	4.61451	5	720
1	2	1	0	1	0	-17.8778	4.01164	4	721
2	1	1	2	1	0	-18.0848	6.62809	5	722
0	0	0	0	1	0	-18.6229	4.76508	1	723
0	2	1	1	1	0	-18.6787	3.94692	4	724
0	0	1	0	1	0	-18.8184	4.29412	2	725
2	2	2	2	1	0	-18.8881	7.81837	5	726
2	2	1	2	1	0	-18.9983	6.62809	5	727
0	1	1	0	1	0	-19.7319	4.29412	3	728
0	2	1	0	1	0	-20.6454	4.29412	3	729

## Sheet: 2-drug combinations
Concentration level of each drug						%Inhibition	%Cytotoxicity	Number of drugs	Ranking
remdesivir	ebselen	masitinib	imatinib	baricitinib	EIDD-1931
2	0	0	0	0	2	86.0481	2.09891	2	1
1	0	0	0	0	2	66.5718	3.49977	2	39
2	0	0	0	0	1	63.7929	2.09891	2	51
0	0	2	0	0	2	58.7743	3.80614	2	78
0	0	0	2	0	2	51.0289	4.08624	2	150
1	0	0	0	0	1	50.9623	3.49977	2	154
0	0	2	0	0	1	49.8106	3.80614	2	165
0	0	0	1	0	2	49.0622	4.4299	2	169
0	0	1	0	0	2	46.9	4.29412	2	191
0	1	0	0	0	2	44.5167	4.76508	2	219
0	0	0	2	0	1	42.0652	4.08624	2	244
0	2	0	0	0	2	41.9379	4.76508	2	246
0	2	0	0	0	1	40.982	4.76508	2	254
0	0	0	1	0	1	40.0985	4.4299	2	263
0	1	0	0	0	1	39.5569	4.76508	2	269
0	0	1	0	0	1	37.9363	4.29412	2	285
0	0	0	0	2	1	36.0275	4.76508	2	310
0	0	0	0	2	2	35.0836	4.76508	2	320
0	0	0	0	1	2	21.4013	4.76508	2	429
2	2	0	0	0	0	20.3914	2.09891	2	434
0	0	0	0	1	1	17.3913	4.76508	2	453
2	0	0	0	2	0	17.3365	2.09891	2	454
0	0	2	0	2	0	16.6458	3.80614	2	461
2	1	0	0	0	0	14.9624	2.09891	2	475
1	2	0	0	0	0	14.2065	3.49977	2	486
0	0	2	2	0	0	12.776	3.07523	2	495
0	2	0	2	0	0	11.9552	4.08624	2	502
1	0	0	0	2	0	11.1517	3.49977	2	511
0	0	2	1	0	0	10.8093	3.44579	2	514
0	2	0	1	0	0	9.98847	4.4299	2	519
0	2	2	0	0	0	9.84094	3.80614	2	520
0	1	2	0	0	0	9.34176	3.80614	2	523
0	0	0	2	2	0	8.90039	4.08624	2	529
1	1	0	0	0	0	8.77756	3.49977	2	537
1	0	2	0	0	0	8.19314	4.50461	2	551
2	0	0	1	0	0	7.58927	3.81424	2	555
2	0	2	0	0	0	7.54369	5.16898	2	558
0	0	0	1	2	0	6.93366	4.4299	2	562
0	1	0	2	0	0	6.52621	4.08624	2	567
2	0	0	2	0	0	5.64516	5.33254	2	579
0	0	1	0	2	0	4.77147	4.29412	2	586
0	1	0	1	0	0	4.55948	4.4299	2	589
1	0	0	2	0	0	3.37119	4.72354	2	600
1	0	0	1	0	0	3.35988	4.1256	2	602
0	2	1	0	0	0	2.89647	4.29412	2	604
0	1	0	0	2	0	2.64072	4.76508	2	611
2	0	1	0	0	0	2.50367	3.72305	2	613
0	0	1	2	0	0	0.901768	3.59044	2	624
0	2	0	0	2	0	0.314506	4.76508	2	628
0	1	1	0	0	0	-0.0676095	4.29412	2	630
1	0	1	0	0	0	-0.264011	4.01164	2	633
0	0	1	1	0	0	-1.06496	3.94692	2	636
2	0	0	0	1	0	-6.25332	2.09891	2	654
0	0	2	0	1	0	-6.94411	3.80614	2	657
1	0	0	0	1	0	-12.4381	3.49977	2	685
0	0	0	2	1	0	-14.6895	4.08624	2	695
0	2	0	0	1	0	-15.5202	4.76508	2	702
0	0	0	1	1	0	-16.6562	4.4299	2	708
0	1	0	0	1	0	-17.0716	4.76508	2	716
0	0	1	0	1	0	-18.8184	4.29412	2	725

## Sheet: 3-drug combinations
Concentration level of each drug						%Inhibition	%Cytotoxicity	Number of drugs	Ranking
remdesivir	ebselen	masitinib	imatinib	baricitinib	EIDD-1931
2	0	0	1	0	2	84.1039	3.81424	3	2
2	0	2	0	0	2	84.0584	5.16898	3	3
2	1	0	0	0	2	83.4693	2.09891	3	4
2	0	0	2	0	2	82.1598	5.33254	3	5
2	2	0	0	0	2	80.8905	2.09891	3	8
2	0	1	0	0	2	79.0183	3.72305	3	11
2	0	0	0	2	2	74.0362	2.09891	3	18
1	0	2	0	0	2	71.4163	4.50461	3	26
2	2	0	0	0	1	66.6431	2.09891	3	36
1	0	0	2	0	2	66.5944	4.72354	3	37
1	0	0	1	0	2	66.5831	4.1256	3	38
2	1	0	0	0	1	65.218	2.09891	3	40
1	1	0	0	0	2	63.993	3.49977	3	47
1	0	1	0	0	2	62.9592	4.01164	3	57
0	0	2	2	0	2	62.7078	3.07523	3	59
2	0	0	1	0	1	61.8488	3.81424	3	60
2	0	2	0	0	1	61.8032	5.16898	3	61
2	0	0	0	2	1	61.6886	2.09891	3	63
1	2	0	0	0	2	61.4142	3.49977	3	66
0	0	2	1	0	2	60.741	3.44579	3	68
2	0	0	0	1	2	60.3539	2.09891	3	69
2	0	0	2	0	1	59.9047	5.33254	3	70
2	0	1	0	0	1	56.7632	3.72305	3	89
1	0	2	0	0	1	55.8069	4.50461	3	99
1	0	0	0	2	2	54.5599	3.49977	3	110
1	2	0	0	0	1	53.8125	3.49977	3	117
0	0	2	2	0	1	53.7441	3.07523	3	119
1	1	0	0	0	1	52.3874	3.49977	3	137
0	0	2	1	0	1	51.7773	3.44579	3	144
0	1	2	0	0	2	51.2657	3.80614	3	149
1	0	0	2	0	1	50.985	4.72354	3	151
1	0	0	1	0	1	50.9736	4.1256	3	152
0	0	1	2	0	2	50.8335	3.59044	3	158
0	0	1	1	0	2	48.8667	3.94692	3	173
1	0	0	0	2	1	48.858	3.49977	3	174
0	1	0	2	0	2	48.4502	4.08624	3	179
0	0	2	0	2	1	47.7063	3.80614	3	182
1	0	1	0	0	1	47.3497	4.01164	3	187
0	0	2	0	2	2	46.7625	3.80614	3	192
0	1	0	1	0	2	46.4834	4.4299	3	195
0	1	2	0	0	1	46.3059	3.80614	3	199
0	2	0	2	0	2	45.8714	4.08624	3	200
0	2	0	2	0	1	44.9154	4.08624	3	216
0	2	0	1	0	2	43.9046	4.4299	3	228
0	2	2	0	0	2	43.7571	3.80614	3	230
0	1	0	2	0	1	43.4903	4.08624	3	232
2	0	0	0	1	1	43.0524	2.09891	3	234
0	2	0	1	0	1	42.9487	4.4299	3	235
0	2	2	0	0	1	42.8012	3.80614	3	236
0	0	1	2	0	1	41.8698	3.59044	3	247
0	1	1	0	0	2	41.8563	4.29412	3	248
0	1	0	1	0	1	41.5236	4.4299	3	249
1	0	0	0	1	2	40.8776	3.49977	3	257
0	0	0	2	2	1	39.9609	4.08624	3	264
0	0	1	1	0	1	39.9031	3.94692	3	265
0	0	0	2	2	2	39.0171	4.08624	3	273
0	0	0	1	2	1	37.9942	4.4299	3	284
0	0	0	1	2	2	37.0504	4.4299	3	296
0	1	1	0	0	1	36.8965	4.29412	3	298
0	2	1	0	0	2	36.8126	4.29412	3	300
0	2	1	0	0	1	35.8567	4.29412	3	312
0	0	1	0	2	1	35.832	4.29412	3	313
0	0	1	0	2	2	34.8882	4.29412	3	324
0	0	2	0	1	2	33.0801	3.80614	3	343
1	0	0	0	1	1	30.2219	3.49977	3	359
0	1	0	0	2	1	29.6974	4.76508	3	361
0	0	2	0	1	1	29.0702	3.80614	3	364
0	0	0	2	1	2	25.3347	4.08624	3	402
0	1	0	0	2	2	24.7497	4.76508	3	408
0	0	0	1	1	2	23.368	4.4299	3	414
0	2	0	0	2	1	23.3673	4.76508	3	415
0	0	0	2	1	1	21.3248	4.08624	3	430
0	0	1	0	1	2	21.2058	4.29412	3	431
0	0	2	2	2	0	20.5792	3.07523	3	433
0	0	0	1	1	1	19.3581	4.4299	3	443
0	0	2	1	2	0	18.6125	3.44579	3	447
2	2	0	1	0	0	18.4472	3.81424	3	448
0	0	1	0	1	1	17.1959	4.29412	3	455
2	2	0	2	0	0	16.5031	5.33254	3	462
1	0	2	0	2	0	15.9963	4.50461	3	471
2	0	0	1	2	0	15.3924	3.81424	3	472
2	0	2	0	2	0	15.3469	5.16898	3	473
2	1	0	0	2	0	15.0103	2.09891	3	474
0	1	0	0	1	2	14.9449	4.76508	3	476
0	1	0	0	1	1	14.9388	4.76508	3	477
0	2	0	0	2	2	14.4157	4.76508	3	479
1	2	0	2	0	0	14.2292	4.72354	3	484
1	2	0	1	0	0	14.2179	4.1256	3	485
0	2	2	2	0	0	13.7744	3.07523	3	487
2	0	0	2	2	0	13.4483	5.33254	3	488
0	1	2	2	0	0	13.2752	3.07523	3	491
2	1	0	1	0	0	13.0183	3.81424	3	494
2	2	0	0	2	0	12.6841	2.09891	3	496
0	2	0	0	1	1	12.4863	4.76508	3	497
0	2	2	1	0	0	11.8077	3.44579	3	503
0	1	2	1	0	0	11.3085	3.44579	3	506
1	0	0	2	2	0	11.1744	4.72354	3	509
1	0	0	1	2	0	11.163	4.1256	3	510
2	1	0	2	0	0	11.0741	5.33254	3	513
2	0	1	0	2	0	10.3068	3.72305	3	518
0	1	2	0	2	0	9.38973	3.80614	3	522
1	2	2	0	0	0	9.19149	4.50461	3	528
1	1	0	0	2	0	8.82553	3.49977	3	533
1	1	0	2	0	0	8.80018	4.72354	3	534
1	1	0	1	0	0	8.78887	4.1256	3	536
0	0	1	2	2	0	8.70493	3.59044	3	542
1	1	2	0	0	0	8.69231	4.50461	3	544
2	2	2	0	0	0	8.54204	5.16898	3	545
0	2	0	0	1	2	8.48852	4.76508	3	546
2	2	1	0	0	0	8.43183	3.72305	3	547
1	0	2	2	0	0	8.21576	5.64508	3	549
1	0	2	1	0	0	8.20445	5.08654	3	550
2	1	2	0	0	0	8.04286	5.16898	3	553
1	0	1	0	2	0	7.53915	4.01164	3	559
0	2	1	2	0	0	6.82993	3.59044	3	563
0	0	1	1	2	0	6.7382	3.94692	3	564
0	1	0	2	2	0	6.57418	4.08624	3	566
1	2	0	0	2	0	6.49931	3.49977	3	570
1	2	1	0	0	0	5.66415	4.01164	3	578
2	0	2	1	0	0	5.59958	6.55362	3	580
2	1	1	0	0	0	5.46775	3.72305	3	582
0	2	1	1	0	0	4.8632	3.94692	3	585
0	1	0	1	2	0	4.60745	4.4299	3	588
0	2	0	2	2	0	4.24796	4.08624	3	591
0	1	1	2	0	0	3.86585	3.59044	3	596
2	0	2	2	0	0	3.65547	7.81837	3	597
1	1	1	0	0	0	2.70007	4.01164	3	610
0	2	0	1	2	0	2.28123	4.4299	3	614
0	2	2	0	2	0	2.13371	3.80614	3	615
0	1	1	1	0	0	1.89912	3.94692	3	617
2	0	1	1	0	0	0.559557	5.251	3	627
0	1	1	0	2	0	-0.0196434	4.29412	3	629
1	0	1	2	0	0	-0.241393	5.19191	3	631
1	0	1	1	0	0	-0.252702	4.61451	3	632
2	0	1	2	0	0	-1.38455	6.62809	3	639
0	0	2	2	1	0	-3.01066	3.07523	3	645
2	2	0	0	1	0	-3.15055	2.09891	3	648
2	1	0	0	1	0	-4.70193	2.09891	3	650
0	2	1	0	2	0	-4.81076	4.29412	3	651
0	0	2	1	1	0	-4.97738	3.44579	3	652
1	0	2	0	1	0	-7.59357	4.50461	3	661
2	0	0	1	1	0	-8.19743	3.81424	3	662
2	0	2	0	1	0	-8.24302	5.16898	3	663
1	2	0	0	1	0	-9.33536	3.49977	3	668
2	0	0	2	1	0	-10.1415	5.33254	3	670
0	1	2	0	1	0	-10.3225	3.80614	3	672
1	1	0	0	1	0	-10.8867	3.49977	3	675
0	2	0	2	1	0	-11.5867	4.08624	3	679
1	0	0	2	1	0	-12.4155	4.72354	3	683
1	0	0	1	1	0	-12.4268	4.1256	3	684
0	1	0	2	1	0	-13.1381	4.08624	3	686
2	0	1	0	1	0	-13.283	3.72305	3	687
0	2	0	1	1	0	-13.5534	4.4299	3	688
0	2	2	0	1	0	-13.701	3.80614	3	690
0	0	1	2	1	0	-14.8849	3.59044	3	696
0	1	0	1	1	0	-15.1048	4.4299	3	698
1	0	1	0	1	0	-16.0507	4.01164	3	706
0	0	1	1	1	0	-16.8517	3.94692	3	710
0	1	1	0	1	0	-19.7319	4.29412	3	728
0	2	1	0	1	0	-20.6454	4.29412	3	729
