# Supplementary material for: The IDentif.AI-x pandemic readiness platform: Rapid prioritization of optimized COVID-19 combination therapy regimens
Source: NPJ Digit Med. 2022 Jun 30;5:83. doi: 10.1038/s41746-022-00627-4 (PMC9244889; doi:10.1038/s41746-022-00627-4)
Supplement: Supplementary file 3 — Supplementary Data 3 [file 41746_2022_627_MOESM3_ESM.xlsx]

## Sheet: RDV
concentration [μM]	inhib 1 [%]	inhib 2 [%]	inhib 3 [%]	inhib_avg [%]	inhib_sd [%]	tox 1 [%]	tox 2 [%]	tox 3 [%]	tox_avg [%]	tox_sd [%]
100	42.8233	45.3169	44.1696	44.1033	4.97416	57.4347	59.6581	61.7486	59.6138	2.67459
33.3333	91.8178	103.868	94.0118	96.566	12.3375	7.68635	6.11619	13.9408	9.24779	5.45491
11.1111	103.638	107.281	111.954	107.624	12.4609	3.24022	5.12627	-1.62561	2.24696	5.17499
3.7037	118.469	103.044	110.325	110.613	14.3252	-3.95626	-0.430203	-3.45363	-2.61336	4.44678
1.23457	44.5491	36.3276	45.7018	42.1928	6.88159	-8.7581	-4.278	-10.7502	-7.92876	5.37021
0.411523	10.7476	3.2748	5.83156	6.61799	3.87598	-2.1655	-1.95916	-1.84354	-1.9894	3.99587
0.137174	1.82119	1.38301	1.13951	1.4479	0.479851	-3.28211	-2.61138	-7.63328	-4.50892	4.91644
0.0457247	0.23621	-1.83859	0.598454	-0.334642	1.34894	-6.47322	-3.42244	-9.61536	-6.50367	5.19341
0.0152416	0.649682	-0.721121	-2.00898	-0.693472	1.36498	-3.06482	-9.72108	-8.02593	-6.93728	5.43046
0.00508053	-0.506525	0.172631	-1.43705	-0.590314	0.864142	-15.9896	-4.8214	-14.5811	-11.7974	7.49317
0.00169351	0.327859	1.72112	1.47157	1.17352	0.809175	-19.5421	-14.1823	-18.0777	-17.2674	5.36171
0.000564503	1.95284	2.78217	-0.815015	1.30666	1.91171	-26.9477	-22.8526	-18.7797	-22.86	6.30962

## Sheet: SN-38
concentration [μM]	inhib 1 [%]	inhib 2 [%]	inhib 3 [%]	inhib_avg [%]	inhib_sd [%]	tox 1 [%]	tox 2 [%]	tox 3 [%]	tox_avg [%]	tox_sd [%]
10	-17.6794	-17.4931	-16.9806	-17.3844	1.96236	83.7568	82.8326	81.3363	82.6419	1.39776
3.33333	-14.8176	-14.304	-15.2176	-14.7797	1.71084	45.4462	43.9925	41.2777	43.5721	3.05877
1.11111	-9.88124	-10.3631	-10.9104	-10.3849	1.28723	10.017	6.91543	1.09908	6.0105	5.83389
0.37037	-11.2328	-11.0007	-11.1598	-11.1311	1.26431	6.49947	2.3377	-4.87623	1.32031	6.93185
0.123457	-11.5653	-11.7204	-9.39576	-10.8938	1.79188	7.03212	0.951089	-4.1232	1.28667	6.79172
0.0411523	-11.3124	-10.5604	-9.24741	-10.3734	1.57517	3.51118	6.98293	5.96831	5.48747	4.10798
0.0137174	-5.519	-5.46356	-7.3037	-6.09542	1.27972	-8.19021	-8.06362	-13.7083	-9.98739	5.37835
0.00457247	-4.23606	-3.75438	-2.8282	-3.60621	0.87282	-7.18335	-6.58267	-13.567	-9.111	5.76421
0.00152416	-4.59929	-2.09782	-2.05361	-2.9169	1.52261	-4.24191	-8.10684	-14.5967	-8.98182	6.75135
0.000508053	-1.86764	-0.0116491	-1.04435	-0.974547	0.983049	-8.89661	-5.54537	-14.4351	-9.62569	6.21065
0.000169351	-0.761822	0.348911	-2.03171	-0.814875	1.23159	-11.3952	-13.4354	-13.5053	-12.7786	4.57472
5.64503e-05	-2.24771	-0.0785963	-2.2508	-1.5257	1.29982	-15.4144	-13.4032	-7.66682	-12.1615	5.95325

## Sheet: EBS
concentration [μM]	inhib 1 [%]	inhib 2 [%]	inhib 3 [%]	inhib_avg [%]	inhib_sd [%]	tox 1 [%]	tox 2 [%]	tox 3 [%]	tox_avg [%]	tox_sd [%]
10	83.3846	52.1405	78.312	71.279	17.5949	15.4278	18.1647	19.0803	17.5576	4.18242
3.33333	6.34759	7.31994	6.4005	6.68935	0.972822	1.19978	2.10102	5.45855	2.91978	4.92799
1.11111	0.233907	3.56636	1.6737	1.82465	1.80329	3.0675	-5.45615	-1.95041	-1.44635	6.27471
0.37037	2.08674	2.16852	-1.77117	0.82803	2.34972	-0.0463294	-5.23725	-2.26158	-2.51506	5.31489
0.123457	0.947701	1.48137	0.0207889	0.816619	0.999429	-3.25715	-10.9369	-5.78005	-6.65802	6.20934
0.0411523	-1.57722	-1.72349	-1.39784	-1.56618	0.714888	-10.3986	-10.3928	-9.98664	-10.2593	4.98844
0.0137174	-0.187598	-2.39583	0.782137	-0.600431	1.76537	0.315323	-12.3606	-4.79764	-5.6143	7.96559
0.00457247	0.45885	0.11826	-1.60971	-0.3442	1.30011	1.98136	-2.89047	-9.96857	-3.62589	7.6182
0.00152416	-0.487108	-1.36211	-0.997122	-0.94878	0.814393	-4.42091	-2.76343	-7.36995	-4.85143	5.28176
0.000508053	0.438933	-1.31194	0.653295	-0.0732384	1.27253	-7.76358	-9.76646	-10.688	-9.40602	5.16541
0.000169351	-0.417272	0.665246	-1.56066	-0.437563	1.30399	-14.0559	-19.2543	-12.4636	-15.2579	6.30423
5.64503e-05	0.600265	0.598895	1.66274	0.953967	0.910789	-11.5965	-11.8966	-4.63628	-9.37647	6.42708

## Sheet: TPV
concentration [μM]	inhib 1 [%]	inhib 2 [%]	inhib 3 [%]	inhib_avg [%]	inhib_sd [%]	tox 1 [%]	tox 2 [%]	tox 3 [%]	tox_avg [%]	tox_sd [%]
100	21.3764	10.7105	20.1716	17.4195	6.01064	89.6795	82.5502	69.1918	80.4739	10.4378
33.3333	-2.75982	-1.05638	-2.38662	-2.06761	1.14064	18.0628	16.6213	16.9128	17.199	3.81878
11.1111	1.36136	1.33796	-1.51697	0.394118	1.78688	-1.33575	0.0871249	-3.29596	-1.51486	4.89204
3.7037	0.394367	-0.382043	2.30658	0.772966	1.53861	-8.14469	-1.49925	-8.82736	-6.1571	6.27724
1.23457	2.13167	-1.34892	2.24421	1.00899	2.15077	-2.44006	-6.89078	-2.96735	-4.0994	5.29579
0.411523	0.446277	-1.19144	-1.18472	-0.643295	1.16402	-3.93907	-3.94848	-2.70739	-3.53165	4.73295
0.137174	-0.340341	-1.19729	-1.25244	-0.930024	0.855139	-9.48426	-8.86297	-6.70215	-8.34979	5.10967
0.0457247	-1.2619	-0.13295	1.78237	0.129174	1.68038	-5.39872	-4.71423	0.0194353	-3.36451	5.52504
0.0152416	-1.5334	0.790851	0.0753132	-0.222412	1.36955	3.08514	-5.21362	-8.14662	-3.42503	7.46884
0.00508053	-1.36049	-1.40157	0.873757	-0.629436	1.4695	-3.83694	-4.35087	-5.42556	-4.53779	4.79332
0.00169351	0.673462	1.33709	1.81922	1.27659	0.885895	-0.684942	0.0776077	0.602977	-0.00145253	4.56543
0.000564503	-0.708068	1.89677	-0.838404	0.116767	1.68402	0.728625	-1.07654	1.1261	0.259396	4.65784

## Sheet: MST
concentration [μM]	inhib 1 [%]	inhib 2 [%]	inhib 3 [%]	inhib_avg [%]	inhib_sd [%]	tox 1 [%]	tox 2 [%]	tox 3 [%]	tox_avg [%]	tox_sd [%]
100	-17.9063	-17.9007	-17.7673	-17.8581	1.61971	99.7315	99.8805	99.88	99.8307	0.0861577
33.3333	-12.895	-8.82849	-0.525947	-7.41648	6.44834	99.5429	99.7034	99.6045	99.6169	0.0824248
11.1111	12.8627	41.241	0.146574	18.0834	21.0754	94.1806	84.1221	71.7658	83.3562	11.2466
3.7037	44.8947	41.8892	41.5812	42.7884	2.60451	19.2781	-1.75989	-4.32882	4.39645	13.5006
1.23457	9.54278	8.54932	8.16709	8.75307	1.37454	-13.2481	-12.3451	-20.0736	-15.2223	6.24075
0.411523	3.86697	3.0946	4.11701	3.69286	1.30845	-25.218	-20.0016	-14.2067	-19.8088	7.29
0.137174	-0.158553	2.19479	-0.661789	0.458148	1.95646	-17.1453	-15.5238	-20.8078	-17.8256	5.4206
0.0457247	1.98257	-0.0854637	0.0832139	0.660107	1.67796	-22.5161	-16.4944	-19.2025	-19.4043	5.63438
0.0152416	2.95183	0.235474	0.397706	1.195	1.9503	-17.5711	-10.8226	-20.4025	-16.2654	6.75996
0.00508053	1.78981	2.67881	1.95752	2.14205	1.29701	-23.6251	-17.5531	-23.5863	-21.5882	5.97479
0.00169351	1.14125	2.10443	-0.160378	1.02843	1.6669	-16.9682	-16.9226	-18.5068	-17.4659	4.76803
0.000564503	2.29512	0.436987	-0.12134	0.870255	1.75828	-17.1158	-12.278	-16.556	-15.3166	5.3037

## Sheet: IMT
concentration [μM]	inhib 1 [%]	inhib 2 [%]	inhib 3 [%]	inhib_avg [%]	inhib_sd [%]	tox 1 [%]	tox 2 [%]	tox 3 [%]	tox_avg [%]	tox_sd [%]
100	-16.9223	-17.4615	-17.4259	-17.2699	1.08084	99.7772	99.7938	99.784	99.785	0.0168925
33.3333	47.3364	45.8049	52.6877	48.6097	4.12398	59.3919	63.2367	62.8465	61.8251	3.35885
11.1111	98.6404	103.521	103.937	102.033	5.05633	9.3961	9.22349	11.0679	9.89582	6.2403
3.7037	18.4521	20.2531	15.3774	18.0275	2.62597	-7.26452	-8.71433	-4.81167	-6.93017	7.5679
1.23457	0.548949	1.8274	2.45923	1.61186	1.17004	-5.26204	-4.15375	-4.95797	-4.79125	7.18298
0.411523	-1.59926	-1.68232	-2.73019	-2.00392	0.923441	-9.51571	-7.65298	-2.59345	-6.58738	8.11609
0.137174	-1.90325	-3.0332	-0.887555	-1.94133	1.26748	-6.88752	-6.91208	0.618972	-4.39354	8.35003
0.0457247	-1.67303	-1.6548	-2.18363	-1.83715	0.736908	-7.42185	-8.90157	3.10665	-4.40559	9.68315
0.0152416	-0.0521731	0.0947435	-1.98166	-0.646364	1.33431	-6.11223	-9.41483	-8.51158	-8.01288	7.57505
0.00508053	-0.526808	-0.800824	-1.7397	-1.02244	0.920117	-4.7288	-4.63763	-4.34863	-4.57169	7.14787
0.00169351	-0.00874649	-1.40182	0.587605	-0.274322	1.21503	-3.0971	7.6526	-5.23682	-0.227105	9.7268
0.000564503	-1.69027	1.62642	0.325088	0.0870775	1.79536	5.75919	-0.240825	8.26445	4.59427	7.84843

## Sheet: BRT
concentration [μM]	inhib 1 [%]	inhib 2 [%]	inhib 3 [%]	inhib_avg [%]	inhib_sd [%]	tox 1 [%]	tox 2 [%]	tox 3 [%]	tox_avg [%]	tox_sd [%]
10	-2.12998	-0.789863	-0.252446	-1.05743	1.79515	-6.89196	-10.0158	-13.9641	-10.2906	8.21429
3.33333	-2.41097	-2.1641	-1.59445	-2.05651	1.58666	-10.4287	-7.74488	-11.0241	-9.73257	7.57705
1.11111	-1.79929	-2.92525	0.0731688	-1.55046	2.14657	-17.9839	-9.11572	-14.7884	-13.9627	8.87718
0.37037	0.620385	0.736204	-1.00556	0.117009	1.78326	-9.37956	-10.2818	-9.15881	-9.60673	7.38845
0.123457	0.415548	-1.9131	0.966425	-0.177044	2.14034	-11.2305	-13.3237	-15.7371	-13.4304	7.94804
0.0411523	0.304334	-1.44463	-0.446303	-0.528868	1.74101	-14.0214	-19.1115	-20.194	-17.7756	8.57231
0.0137174	0.540576	0.53361	-1.58229	-0.16937	1.93434	-8.70132	-19.2629	-18.0166	-15.3269	9.6621
0.00457247	0.604093	0.584259	-0.938739	0.0832041	1.73678	-17.9597	-27.1088	-16.8817	-20.65	9.86366
0.00152416	-0.175587	0.710112	0.88567	0.473398	1.5937	-18.9055	-13.9175	-19.6931	-17.5054	8.49374
0.000508053	2.10915	2.38942	0.690986	1.72985	1.73144	-16.0083	-19.6175	-24.9115	-20.1791	9.23341
0.000169351	-0.973331	0.278124	-1.09671	-0.597304	1.68617	-22.9057	-20.0494	-31.8515	-24.9355	10.4105
5.64503e-05	-0.779356	0.708223	1.40113	0.443332	1.85978	-20.8151	-24.487	-26.1007	-23.8009	8.74812

## Sheet: EIDD-1931
concentration [μM]	inhib 1 [%]	inhib 2 [%]	inhib 3 [%]	inhib_avg [%]	inhib_sd [%]	tox 1 [%]	tox 2 [%]	tox 3 [%]	tox_avg [%]	tox_sd [%]
10	71.4807	68.8351	71.5672	70.6277	4.15074	27.8947	23.4914	26.3341	25.9067	7.02132
3.33333	79.0467	76.5307	79.2304	78.2692	4.52075	8.14965	10.2815	3.32249	7.2512	9.06375
1.11111	57.7006	53.1024	61.6258	57.4763	5.29954	-15.6575	-18.0787	-13.0023	-15.5795	10.6902
0.37037	13.6073	13.7712	12.2084	13.1956	1.30196	-3.66294	-7.03429	-10.6061	-7.10111	10.2298
0.123457	0.79183	2.71864	6.43733	3.31593	2.96924	-5.54372	-16.6509	-14.2374	-12.144	11.6467
0.0411523	-2.51479	-0.507316	0.660826	-0.787092	1.78256	2.00999	-5.87771	-27.6885	-10.5187	18.3098
0.0137174	-1.00551	0.527452	-0.303821	-0.260627	1.0857	-13.7129	-12.2781	-18.6261	-14.8724	10.8443
0.00457247	0.945103	-1.28339	-1.17928	-0.505855	1.47477	-13.9647	-13.8656	-20.766	-16.1988	11.1642
0.00152416	-0.678119	1.0857	1.39687	0.601483	1.35383	-17.872	-18.7704	-20.7179	-19.1201	10.8008
0.000508053	-0.37264	0.39858	0.134084	0.0533414	0.85997	-17.9341	-20.6176	-21.4212	-19.9909	10.9342
0.000169351	-1.6873	-1.72059	3.42814	0.00675158	3.06043	-14.126	-23.327	-12.3649	-16.606	12.0171
5.64503e-05	-0.997575	0.483508	-3.25935	-1.25781	2.0394	-18.2237	-4.27454	-7.0015	-9.83324	12.3303

## Sheet: NFM
concentration [μM]	inhib 1 [%]	inhib 2 [%]	inhib 3 [%]	inhib_avg [%]	inhib_sd [%]	tox 1 [%]	tox 2 [%]	tox 3 [%]	tox_avg [%]	tox_sd [%]
10	-0.741393	-0.194093	0.0703774	-0.288369	0.792888	-1.99223	-3.67905	4.21684	-0.484817	5.05063
3.33333	3.40445	-1.36393	-0.461923	0.526201	2.62063	3.34674	4.31906	-2.89922	1.58886	4.81936
1.11111	0.326088	-0.124735	2.32017	0.840509	1.46409	-2.51567	-1.99056	-3.29358	-2.59994	2.99964
0.37037	-0.0410985	1.6074	-0.493242	0.357687	1.29387	-1.47534	6.94168	-2.22046	1.08196	5.81852
0.123457	1.59396	-0.709594	-2.03219	-0.382606	1.956	-7.37441	-9.31646	0.726438	-5.32148	6.11592
0.0411523	-0.295849	-1.01522	-0.26537	-0.525481	0.800424	-2.87878	-13.4334	-6.68008	-7.66409	6.16531
0.0137174	-0.0136195	1.29805	-0.111776	0.390886	1.03495	-14.967	-7.2511	-6.43038	-9.54949	5.65229
0.00457247	1.21226	0.442844	-0.296449	0.452883	1.01014	-9.72611	-3.17104	-5.09779	-5.99831	4.52719
0.00152416	1.50432	-1.57776	1.16306	0.363207	1.81831	-0.583394	-11.3884	-2.57919	-4.85032	6.48101
0.000508053	1.60464	0.523001	1.81127	1.31297	0.964966	-6.15664	-0.109581	0.96778	-1.76615	4.81423
0.000169351	-0.317328	-0.579039	2.56113	0.55492	1.86727	-13.3092	-3.45006	-6.02484	-7.5947	5.9642
5.64503e-05	3.3363	0.156654	0.600998	1.36465	1.8487	-6.8381	-14.6895	-8.9801	-10.1692	5.13328

## Sheet: RTV
concentration [μM]	inhib 1 [%]	inhib 2 [%]	inhib 3 [%]	inhib_avg [%]	inhib_sd [%]	tox 1 [%]	tox 2 [%]	tox 3 [%]	tox_avg [%]	tox_sd [%]
200	5.94377	-6.8517	-5.62018	-2.17604	7.09544	84.724	79.7024	44.6106	69.679	21.9674
66.6667	3.15463	1.3929	3.69152	2.74635	1.39062	62.5802	-19.7903	-18.3653	8.14154	47.6294
22.2222	10.8492	5.23256	6.67727	7.58635	3.04003	-37.044	-36.0146	-43.0298	-38.6962	10.8534
7.40741	1.97641	1.75237	2.9455	2.22476	0.937954	-14.4767	-30.9551	-36.4504	-27.2941	14.7614
2.46914	2.35973	0.861254	2.65828	1.95975	1.1836	-18.9538	-22.1446	-23.2107	-21.4363	9.17647
0.823045	0.00423265	3.08345	2.33958	1.80909	1.74733	-27.5564	-16.8994	-21.5232	-21.993	10.4206
0.274348	1.92728	0.637103	-0.1578	0.802196	1.25423	-31.2007	-28.6863	-25.9729	-28.6199	9.78756
0.0914495	2.96911	2.83355	1.37311	2.39192	1.12412	-41.4007	-30.5553	-27.973	-33.3097	12.0968
0.0304832	1.14788	-0.00315958	1.2255	0.790074	0.969111	-16.5527	-26.0788	-24.741	-22.4575	10.3556
0.0101611	0.557219	2.33362	2.3087	1.73318	1.22807	-18.6173	-33.7866	-29.5791	-27.3277	12.1865
0.00338702	4.23664	4.50801	1.79506	3.51323	1.65569	-11.3518	-6.89171	-21.541	-13.2615	11.1968
0.00112901	2.95063	2.79217	1.76466	2.50249	0.947239	-12.6827	-13.9465	-18.9948	-15.208	9.08456

[truncated: 2 more sheets: LPV, SEL]
