# Supplementary material for: The IDentif.AI-x pandemic readiness platform: Rapid prioritization of optimized COVID-19 combination therapy regimens
Source: NPJ Digit Med. 2022 Jun 30;5:83. doi: 10.1038/s41746-022-00627-4 (PMC9244889; doi:10.1038/s41746-022-00627-4)
Supplement: Supplementary file 4 — Supplementary Data 4 [file 41746_2022_627_MOESM4_ESM.xlsx]

## Sheet: Cytotoxicity
Drug concentration [µM]							Toxicity in Vero E6 [%]						Toxicity in THLE-2 [%]						Toxicity in AC16 [%]
EIDD-1931	RDV	BRT	MST	EBS	RTV	LPV	Replicate 1	Replicate 2	Replicate 3	Replicate 4	Average	Propagated SD	Replicate 1	Replicate 2	Replicate 3	Replicate 4	Average	Propagated SD	Replicate 1	Replicate 2	Replicate 3	Replicate 4	Average	Propagated SD
6.876	0	0	0	0	0	0	6.57084	14.5747	3.7893	4.43925	7.34352	13.4411	77.2777	51.8895	52.1438		60.437	14.8923	57.1355	54.6103	60.2171		57.321	3.8031
3.438	0	0	0	0	0	0	-8.70141	-6.69679	13.2242	13.4466	2.81815	17.8825	53.6186	42.1774	41.9959		45.9306	7.82645	35.8471	35.679	39.8857		37.1373	4.46598
1.719	0	0	0	0	0	0	1.88865	11.7864	20.4928	8.53633	10.676	14.3105	39.5408	32.8042	30.8062		34.3837	6.77184	28.2634	31.4679	31.8198		30.517	4.61272
1.146	0	0	0	0	0	0	12.3252	14.4903	22.389	21.7647	17.7423	12.2006	31.947	22.608	21.1987		25.2513	8.15186	21.7555	17.4839	20.0573		19.7656	5.27977
0.764	0	0	0	0	0	0	11.2524	11.6184	13.5782	14.9959	12.8612	11.8765	23.6586	16.1365	17.7563		19.1838	7.3121	10.8144	12.9959	9.48102		11.0971	5.62979
0.509333	0	0	0	0	0	0	8.07264	14.7602	17.4787	21.2291	15.3851	12.6849	18.4669	10.2325	10.3752		13.0249	8.12339	6.13547	5.23486	6.53352		5.96795	5.69012
0.339556	0	0	0	0	0	0	5.80975	4.07227	20.9615	16.7781	11.9054	14.4609	14.8092	12.0212	9.46327		12.0979	7.20137	5.63517	4.18718	3.09765		4.30667	5.89013
0.22637	0	0	0	0	0	0	2.83731	5.54634	11.8529	20.8639	10.2751	14.5049	8.81681	2.57264	-0.712019		3.55914	8.78911	4.84626	4.95859	2.23399		4.01295	5.97103
0.0452741	0	0	0	0	0	0	-3.74996	2.07935	8.84422	8.38335	3.88924	14.2591	7.16867	1.89698	2.46561		3.84376	7.86599	1.48019	2.31196	-0.987581		0.934854	6.19594
0.00905481	0	0	0	0	0	0	-6.71101	1.27651	-2.39247	-1.75936	-2.39658	14.1906	3.13736	-1.05116	-3.20296		-0.37225	8.28805	-3.07497	-4.91007	-5.29772		-4.42759	6.38716
0	2.22	0	0	0	0	0	7.13346	11.0814	6.2801		8.16498	12.6419	17.6433	26.1965	28.6664		24.1687	8.16916	8.19362	8.51485	12.3063		9.67159	5.89074
0	1.11	0	0	0	0	0	4.29615	13.0214	10.6712	-4.87823	5.77763	15.0128	10.3658	24.4921	29.7994		21.5524	11.6836	1.96268	2.87128	3.08006		2.63801	5.88129
0	0.555	0	0	0	0	0	23.5639	23.3895	15.9724		20.9753	11.5005	6.14442	17.4907	10.4448		11.36	8.84743	2.22793	0.741065	2.90754		1.95885	5.9953
0	0.37	0	0	0	0	0	17.9907	18.8207	24.6168		20.4761	11.3116	5.94038	10.7671	18.2053		11.6376	9.12994	-1.92914	-0.114673	-1.92609		-1.3233	6.17858
0	0.246667	0	0	0	0	0	14.7578	17.7294	17.7673		16.7515	11.3543	2.56868	5.27203	11.4606		6.43378	8.45206	-1.06796	0.616224	-2.31769		-0.923143	6.24137
0	0.164444	0	0	0	0	0	20.4699	21.5387	20.4875		20.832	10.6897	7.21138	1.86495	8.85964		5.97866	8.03265	-2.81503	0.812103	1.16745		-0.278492	6.41682
0	0.10963	0	0	0	0	0	13.3738	17.7308	21.1568		17.4205	11.7957	5.13906	7.83959	2.80348		5.26071	7.63467	-1.42953	0.250616	-0.610701		-0.59654	6.1037
0	0.0730864	0	0	0	0	0	22.2096	18.5745	19.6749		20.153	10.9239	8.55563	4.6358	14.4914		9.22761	8.50294	1.21037	0.57576	-0.99324		0.264296	6.10026
0	0.0146173	0	0	0	0	0	7.23007	18.2097	10.769		12.0696	13.1114	-1.37889	6.82242	9.99009		5.14454	9.29994	0.418101	0.624801	-0.873706		0.0563991	6.06101
0	0.00292346	0	0	0	0	0	3.48192	3.91566	0.698868		2.69882	13.2322	-5.49106	-1.4742	3.4389		-1.17545	8.90145	-9.29977	-5.32198	-6.85088		-7.15754	6.74526
0	5.55485	0	0	0	0	0	-4.60373	1.06343	0.157021	-5.34011	-2.18085	14.1544	25.6119	19.2573	18.8689		21.246	7.08672	13.5085	14.572	13.234		13.7715	5.23008
0	0.925808	0	0	0	0	0	-14.6997	-16.3117	-14.3763		-15.1292	15.5545	-2.85457	-1.92578	2.72725		-0.684363	8.22218	-6.02497	-5.73015	-7.78459		-6.51324	6.49685
6.876	2.22	0	0	0	0	0	40.7691	42.3811	33.9932		39.0478	9.34472	54.0282	52.4063	52.7192		53.0513	3.67351	56.5267	59.1041	58.3094		57.9801	2.84942
3.438	1.11	0	0	0	0	0	32.463	34.9768	37.918		35.1193	9.16243	42.9002	43.3387	41.7359		42.6583	4.43986	36.067	36.0153	37.2841		36.4555	3.88579
1.719	0.555	0	0	0	0	0	36.0655	26.1144	26.7588		29.6463	10.9979	31.0136	32.0392	30.6248		31.2259	5.28234	22.568	25.1541	22.4184		23.3802	4.85477
1.146	0.37	0	0	0	0	0	31.7019	24.9902	28.6898	29.1674	28.6373	10.0101	25.3749	24.4538	23.4551		24.4279	5.8283	13.119	11.1812	11.1322		11.8108	5.41974
0.764	0.246667	0	0	0	0	0	28.4142	26.115	24.3953		26.3082	10.1365	17.2949	14.8249	14.3842		15.5013	6.61639	6.38457	3.04066	3.50295		4.30939	6.02947
0.509333	0.164444	0	0	0	0	0	25.8315	31.4612	24.021	25.8188	26.7831	10.3858	11.6093	6.18153	10.6285		9.4731	7.46907	1.4378	0.965994	-2.77418		-0.123463	6.44451
0.339556	0.10963	0	0	0	0	0	19.2634	24.3514	20.1632	20.4396	21.0544	10.8784	2.90516	4.02249	4.34138		3.75634	7.35988	-2.83725	-3.16698	-6.05414		-4.01946	6.497
0.22637	0.0730864	0	0	0	0	0	18.843	25.4448	22.06		22.1159	11.0059	0.706575	-1.09411	2.79136		0.801274	7.79242	-2.57758	-1.35962	-5.75119		-3.22946	6.60512
0.0452741	0.0146173	0	0	0	0	0	18.6317	18.9918	17.2925		18.3053	11.0491	-2.65879	-2.37278	-4.18921		-3.07359	7.90127	-5.74061	-4.52505	-9.58889		-6.61818	6.93138
0.00905481	0.00292346	0	0	0	0	0	10.1182	15.5954	10.1531		11.9556	12.2802	-6.25624	-3.29347	-7.03771		-5.52914	8.2669	-5.19775	-6.20965	-6.4		-5.9358	6.39919
6.876	5.55485	0	0	0	0	0	27.6242	35.4425	28.9265		30.6644	10.2424	55.1675	59.1221	60.7466		58.3454	4.27481	61.9068	61.8934	63.0827		62.2943	2.36665
3.438	2.77742	0	0	0	0	0	34.3712	34.5934	31.8108		33.5918	9.08467	43.9954	46.3945	44.2143		44.8681	4.3986	40.7214	38.9424	40.8014		40.1551	3.74694
1.719	1.38871	0	0	0	0	0	26.2764	28.3874	27.2151		27.293	9.8581	31.6382	32.6166	34.9514		33.0687	5.36841	24.0373	23.6846	21.9255		23.2158	4.75117
1.146	0.925808	0	0	0	0	0	22.9767	27.4683	27.9799	20.5054	24.7326	10.7677	24.4664	26.1303	26.6572		25.7513	5.7626	7.83771	10.5299	12.948		10.4385	5.95865
0.764	0.617205	0	0	0	0	0	26.2652	23.7319	32.4091		27.4688	10.7475	14.4781	17.5341	20.1033		17.3718	6.88744	1.6268	2.16583	1.85466		1.88243	5.90282
0.509333	0.41147	0	0	0	0	0	22.4333	23.6483	18.8002	23.7392	22.1553	10.746	10.8699	14.5598	12.828		12.7525	6.88877	-1.72128	-1.45023	-2.2		-1.7905	6.12912
0.339556	0.274313	0	0	0	0	0	19.4761	19.6917	16.5251	26.8669	20.64	11.5658	-0.383888	6.47379	5.86156		3.98382	8.23087	-5.258	-4.69253	0.278126		-3.22413	6.91107
0.22637	0.182876	0	0	0	0	0	18.6057	22.3427	16.9263		19.2916	11.2275	0.164853	2.79408	1.56316		1.50737	7.60682	-2.78478	-4.31317	-6.79618		-4.63138	6.60596
0.0452741	0.0365751	0	0	0	0	0	19.0159	22.4929	18.959		20.1559	10.952	-7.91533	-4.80688	1.13069		-3.86384	9.14041	-5.69942	-5.65509	-8.92651		-6.76034	6.68469
0.00905481	0.00731503	0	0	0	0	0	13.7642	23.628	4.27467		13.8889	15.1128	-5.65085	-3.46618	-1.51424		-3.54376	8.14375	-7.22265	-8.66516	-5.65075		-7.17952	6.61531
0	0	0.0837078	0	0	0	0	26.0115	21.763	16.0231	23.2752	21.7682	11.3569	3.79354	0.344211	-3.16402		0.324574	8.34216	-3.7264	-2.60941	-3.75091		-3.36224	6.24594
0	0	0.0418539	0	0	0	0	22.6083	18.2097	15.2283	26.1622	20.5521	11.7422	3.39561	0.302031	-2.06762		0.543339	8.04629	-3.09266	-2.34578	-5.80268		-3.74704	6.49485
0	0	0.020927	0	0	0	0	22.3217	20.0062	15.1702		19.166	11.4915	-0.893294	-3.78021	-3.05885		-2.57745	7.94627	-4.36596	-4.81649	-7.88636		-5.6896	6.63429
0	0	0.0139513	0	0	0	0	13.8337	21.404	17.9463		17.728	11.7203	-2.27945	-2.33536	-6.22111		-3.61197	8.19918	-7.83643	-7.5717	-7.32649		-7.57821	6.47021
0	0	0.00930087	0	0	0	0	16.4248	20.0046	22.6776		19.7023	11.2699	-7.53583	-6.11266	-4.82172		-6.15674	8.18853	-6.06424	-7.2091	-9.08154		-7.45163	6.63478
0	0	0.00620058	0	0	0	0	8.1388	19.2195	17.465		14.9411	12.9209	-3.77133	-2.91453	-5.04409		-3.90999	7.9766	-6.5773	-5.2104	-6.75315		-6.18028	6.43681
0	0	0.00413372	0	0	0	0	10.1591	14.5978	21.8839		15.547	12.8317	8.65351	6.39063	4.20194		6.41536	7.45874	26.2616	24.7911	22.8976		24.6501	4.83217
0	0	0.00275581	0	0	0	0	7.89324	15.8524	14.7696		12.8384	12.5176	2.95182	6.1741	9.41228		6.1794	7.83381	20.8857	19.0141	15.6929		18.5309	5.55772
0	0	0.000551163	0	0	0	0	17.4128	16.5323	15.7427		16.5626	11.2787	0.574747	5.41904	1.39067		2.46149	7.85988	13.4805	12.5591	10.6162		12.2186	5.47432
0	0	0.000110233	0	0	0	0	15.6212	12.5378	11.1162		13.0917	11.9398	6.66449	2.42485	-1.01427		2.69169	8.3418	14.9859	11.0492	12.0598		12.6983	5.63091
0	0	0.3056	0	0	0	0	6.93742	9.14302	9.27644		8.45229	12.4107	9.32369	7.52522	-0.0237193		5.6084	8.72669	10.2794	11.0195	6.9673		9.42208	5.85561
0	0	0.0509333	0	0	0	0	-4.482	5.68934	8.61429		3.27387	14.7401	10.5663	5.46209	1.69582		5.90806	8.42909	9.21862	8.38388	7.11848		8.24033	5.61499
6.876	0	0.0837078	0	0	0	0	19.563	26.2308	29.454		25.0826	11.2889	49.1062	48.8534	49.8175		49.259	3.89203	-1.87389	-2.97708	-0.747374		-1.86612	6.22258
3.438	0	0.0418539	0	0	0	0	26.2995	25.0293	25.8505		25.7264	10.0331	42.042	42.7057	41.8516		42.1998	4.4196	-4.43565	-3.39876	-3.11688		-3.65043	6.26772
1.719	0	0.020927	0	0	0	0	20.6578	23.4408	26.8854		23.6613	10.7532	33.0428	32.9372	33.2398		33.0733	5.09335	-5.28652	-3.3858	-2.19003		-3.62078	6.42015
1.146	0	0.0139513	0	0	0	0	27.4943	24.2525	21.1203	26.5685	24.8589	10.5202	22.6109	26.0541	26.1141		24.9263	6.05266	-6.43311	-7.32844	-4.72731		-6.16295	6.51553
0.764	0	0.00930087	0	0	0	0	22.9215	26.0405	22.9186		23.9602	10.4076	17.0783	16.7578	16.3172		16.7178	6.34668	-6.79761	-4.76221	-6.21793		-5.92592	6.45167
0.509333	0	0.00620058	0	0	0	0	24.9699	23.8767	18.6386	23.601	22.7716	10.7854	10.1977	12.1769	11.9758		11.4501	6.82338	-1.63694	0.0572381	-2.90507		-1.49492	6.27805
0.339556	0	0.00413372	0	0	0	0	17.1242	11.9543	15.9237	21.7439	16.6865	11.9324	12.8938	14.0282	12.9457		13.2892	6.627	15.1837	14.7832	5.56433		11.8437	7.59486
0.22637	0	0.00275581	0	0	0	0	15.3436	17.6294	11.9958		14.9896	11.8048	10.3416	11.7467	10.49		10.8594	6.82461	14.2704	15.6644	8.59531		12.8434	6.43861
0.0452741	0	0.000551163	0	0	0	0	14.2334	16.2585	19.4916		16.6612	11.5432	10.6944	7.85871	8.48602		9.01306	7.07973	6.27796	5.52077	5.62583		5.80818	5.67553
0.00905481	0	0.000110233	0	0	0	0	14.5882	10.28	14.8706		13.2463	11.9744	8.78193	5.70821	10.1165		8.20222	7.33974	8.04909	5.68309	8.73219		7.48813	5.7854
6.876	0	0.3056	0	0	0	0	26.045	27.6899	24.4777		26.0709	10.0946	44.1855	45.7227	47.0249		45.6444	1.12353	35.8903	30.2958	27.8932		31.3598	4.14829
3.438	0	0.1528	0	0	0	0	23.7558	17.9602	20.2264		20.6475	11.0886	37.9278	39.4754	40.1771		39.1934	0.906045	32.4489	27.8123	25.7874		28.6829	3.47714
1.719	0	0.0764	0	0	0	0	21.2431	17.1255	22.5012		20.2899	11.107	23.381	27.2963	31.3372		27.3382	2.62225	33.2757	26.5921	25.4189		28.4289	4.28465
1.146	0	0.0509333	0	0	0	0	17.0773	17.7413	18.0164		17.6116	11.1168	15.4448	16.5916	15.269		15.7685	0.503154	-0.447368	0.267561	-0.307585		-0.162464	2.11454
0.764	0	0.0339556	0	0	0	0	20.6486	18.3417	15.2728		18.0877	11.3667	7.22109	8.37931	8.78815		8.12951	0.386154	-2.02637	-2.8205	-5.37434		-3.40707	2.07532
0.509333	0	0.022637	0	0	0	0	12.561	12.2697	12.525		12.4519	11.8029	-6.3937	-0.494842	-4.65789		-3.84881	1.12815	-1.29323	-2.62045	-3.6611		-2.52493	1.61221
0.339556	0	0.0150914	0	0	0	0	10.4175	12.4164	12.7727		11.8689	11.9481	-5.60063	-5.97428	-3.11507		-4.89666	0.888778	-2.15924	-1.60731	-4.15155		-2.63937	1.73247
0.22637	0	0.0100609	0	0	0	0	7.08314	4.87945	6.61622		6.19293	12.6988	-9.03038	-7.30792	-12.8484		-9.72889	5.97737	2.8194	2.35287	2.73491		2.63573	0.964119
0.0452741	0	0.00201218	0	0	0	0	8.13779	9.77583	9.72158		9.21173	12.2739	-17.5882	-8.18529	-9.63571		-11.8031	22.1112	1.75759	2.9532	3.38557		2.69879	1.24166
0.00905481	0	0.000402436	0	0	0	0	6.26033	6.9951	12.134		8.46315	12.7478	-14.5472	-11.5157	-11.8202		-12.6277	12.392	-0.375994	0.387464	-1.84414		-0.610888	1.73895
1.719	1.11	0	0	0	0	0	21.3885	25.8089	24.9127		24.0367	10.5034	38.0847	38.2736	38.8894		38.4159	4.70348	61.5748	46.639	34.6654		47.6264	13.8443
1.719	0.555	0	0	0	0	0	27.3398	26.7808	27.9874		27.3694	9.8095	39.6876	36.5462	37.4401		37.8913	4.9941	61.1233	46.907	33.8507		47.2937	14.0033
1.719	0	0.0418539	0	0	0	0	20.9787	25.5303	20.8708		22.46	10.7857	36.108	38.0566	37.2639		37.1428	4.88085	59.4176	43.5565	32.9363		45.3035	13.7262
1.719	0	0.0837078	0	0	0	0	23.1202	21.9809	22.4025		22.5012	10.463	35.6176	36.7612	38.5066		36.9618	5.0111	23.9143	21.2742	17.2692		20.8192	5.81709
1.719	0	0	0.0529	0	0	0	24.2231	20.4037	20.4635		21.6968	10.78	36.6334	35.5826	38.67		36.962	5.04561	21.0267	16.8165	17.5094		18.4509	5.39583
1.719	0	0	0	0.07935	0	0	30.7319	19.0068	18.9556		22.8981	12.4119
1.719	0	0	0	0.000136	0	0	23.1555	19.6508	16.6618		19.8227	11.2864
1.146	0	0	0.07935	0	0	0	23.5286	18.8444	21.1432		21.1721	10.8814	5.59917	5.29541	6.24409		5.71289	7.18864	14.6425	13.9248	9.81009		12.7925	5.85383
0.764	1.11	0	0	0	0	0	18.6785	16.1497	8.30418		14.3775	12.747	7.94548	15.1801	12.1312		11.7523	1.65138	33.2105	29.81	29.5918		30.8708	2.13547
0.764	0.555	0	0	0	0	0	18.4123	11.5607	14.1071		14.6934	12.0098	8.66959	13.7027	13.5457		11.9727	1.32772	23.7093	22.113	23.8199		23.2141	1.21565
0.764	0	0.0418539	0	0	0	0	11.7882	3.32964	9.04187		8.05324	13.1244	4.00137	5.63445	7.59493		5.74358	0.549171	9.72377	11.2201	8.31265		9.75216	1.69159
0.764	0	0.0837078	0	0	0	0	8.62366	13.3367	3.14792		8.36943	13.3633	7.51384	6.255	0.962376		4.91041	0.896702	8.86459	19.727	7.09966		11.8971	6.84666
0.764	0	0	0.0352667	0	0	0	-13.8317	-10.9712	9.43719		-5.12187	19.0219	11.5791	11.4695	10.0022		11.0169	0.480651	10.4509	1.17527	1.00554		4.21057	5.38361
0.509333	0	0	0	0.000136	0	0	-10.3601	-14.7323	12.9083		-4.06138	20.4338
0	0	0	0.07935	0	0	0	-14.3308	-14.6573	11.2408		-5.91577	20.6069	-11.9828	-8.50204	-11.2142		-10.5663	5.35689	19.0814	4.57759	2.52754		8.72885	8.98555
0	0	0	0	0.07935	0	0	-1.12897	-14.177	6.60694		-2.89966	17.3999
0	0.37	0	0	0	0.05597	1.956	10.978	0.740316	11.4177		7.71201	13.8302	1.59851	-3.87091	-4.94288	-5.16244	-3.09443	2.76553	2.75957	8.48856	3.84844	4.66367	4.94006	4.99843
0	0.91	0	0	0	0.05597	1.956	14.487	0.0189627	12.6896		9.06517	14.5757	-0.189687	0.246368	-3.79997	-4.60813	-2.08785	2.02989	2.28191	5.86164	9.52642	6.13276	5.95068	5.07421
0	0	0.014	0	0	0.05597	1.956	7.05641	5.01125	5.42079		5.82949	12.7406	-9.37749	-10.4032	-7.54922	-6.59411	-8.48102	1.71241	0.751422	4.90136	1.19448	0.311457	1.78968	21.204
0	0.37	0.014	0	0	0	0	12.6929	2.91042	12.3541		9.31913	13.4262	-2.47789	-8.86317	-5.86107	-5.40516	-5.65182	2.44884	5.04076	3.57851	6.01988	8.06541	5.67614	3.81576
0	0	0.014	0	0.000136	0	0	10.9246	4.50874	10.1885		8.5406	12.8193	-8.77677	-8.33404	-10.169	-10.1903	-9.36754	1.05568	3.27076	5.36746	3.379	2.05067	3.51697	4.97616

## Sheet: Inhibition, original strain
Drug concentration [µM]							Inhibition against original, propagated viral strain [%]
EIDD-1931	RDV	BRT	MST	EBS	RTV	LPV	Replicate 1	Replicate 2	Replicate 3	Replicate 4	Average	Propagated SD
6.876	0	0	0	0	0	0	79.9067	75.3404	75.4833	74.5654	76.3239	14.257
3.438	0	0	0	0	0	0	77.3439	85.4342	78.7367	80.6532	80.542	15.2398
1.719	0	0	0	0	0	0	78.6223	79.7547	67.934	86.6925	78.2508	16.3554
1.146	0	0	0	0	0	0	59.5487	57.1239	61.9963	75.6612	63.5825	14.3511
0.764	0	0	0	0	0	0	20.5013	39.4982	35.836	53.7805	37.404	15.3292
0.509333	0	0	0	0	0	0	11.6341	15.7827	19.3972	30.2559	19.2675	8.80032
0.339556	0	0	0	0	0	0	9.95383	6.32944	8.65208	14.6426	9.89448	4.12457
0.22637	0	0	0	0	0	0	5.94598	4.69913	4.21658	7.77885	5.66013	2.27551
0.0452741	0	0	0	0	0	0	-0.0626805	-0.192532	2.23431	3.23926	1.30459	2.16301
0.00905481	0	0	0	0	0	0	1.53812	3.0575	3.37098	2.75982	2.68161	1.59823
0	2.22	0	0	0	0	0	75.7715	84.5612	88.3374		82.89	16.5627
0	1.11	0	0	0	0	0	35.1486	32.2883	25.2212	30.6371	30.8238	7.10249
0	0.555	0	0	0	0	0	10.7249	6.03649	13.1058		9.9557	4.20971
0	0.37	0	0	0	0	0	8.45823	5.29884	7.2079		6.98832	2.38929
0	0.246667	0	0	0	0	0	4.55982	3.15324	2.96412		3.55906	1.68123
0	0.164444	0	0	0	0	0	1.13163	1.14184	0.747306		1.00693	1.34543
0	0.10963	0	0	0	0	0	0.271473	1.19089	0.834455		0.765607	1.403
0	0.0730864	0	0	0	0	0	0.0299463	-0.345167	-0.560798		-0.292006	1.36495
0	0.0146173	0	0	0	0	0	1.30045	-0.742441	-1.76781		-0.403266	2.05429
0	0.00292346	0	0	0	0	0	1.48695	1.86916	2.33429		1.8968	1.41291
0	5.55485	0	0	0	0	0	96.0695	89.607	94.4446	95.3248	93.8615	17.5178
0	0.925808	0	0	0	0	0	39.5435	40.5813	49.3243		43.1497	9.6173
6.876	2.22	0	0	0	0	0	82.5823	91.4722	89.3516		87.8021	16.8132
3.438	1.11	0	0	0	0	0	85.4451	98.5675	89.0048		91.0058	18.0712
1.719	0.555	0	0	0	0	0	92.7702	84.9229	88.0991		88.5974	16.7766
1.146	0.37	0	0	0	0	0	66.4029	73.3159	64.5837	64.84	67.2856	13.0511
0.764	0.246667	0	0	0	0	0	53.5507	54.4795	59.2303		55.7535	10.7194
0.509333	0.164444	0	0	0	0	0	33.6711	24.2518	32.4908	15.5398	26.4884	9.77476
0.339556	0.10963	0	0	0	0	0	12.8462	12.5568	8.93158	13.144	11.8696	3.16751
0.22637	0.0730864	0	0	0	0	0	12.5795	3.00122	9.06703		8.21592	5.22001
0.0452741	0.0146173	0	0	0	0	0	-0.825482	-0.0254555	-1.04335		-0.63143	1.44347
0.00905481	0.00292346	0	0	0	0	0	-2.19023	-1.64705	2.3623		-0.49166	2.82288
6.876	5.55485	0	0	0	0	0	82.313	99.5596	93.0661		91.6462	18.9829
3.438	2.77742	0	0	0	0	0	95.8537	97.1711	98.6172		97.214	17.9441
1.719	1.38871	0	0	0	0	0	86.8165	88.8088	88.9236		88.183	16.2726
1.146	0.925808	0	0	0	0	0	71.5603	71.3018	69.8378	74.1749	71.7187	13.3268
0.764	0.617205	0	0	0	0	0	57.473	57.0784	62.4173		58.9896	11.2695
0.509333	0.41147	0	0	0	0	0	33.4136	-2.5829	29.2694	27.1279	21.807	16.9816
0.339556	0.274313	0	0	0	0	0	13.1477	0.195654	10.0579	9.79921	8.30012	5.94305
0.22637	0.182876	0	0	0	0	0	9.26312	2.07969	8.49807		6.61363	4.31052
0.0452741	0.0365751	0	0	0	0	0	1.63174	0.461458	2.18314		1.42545	1.59765
0.00905481	0.00731503	0	0	0	0	0	-0.66463	-1.94261	-0.921345		-1.17619	1.51857
0	0	0.0837078	0	0	0	0	-5.37963	-4.03069	-1.63783	-1.45233	-3.12512	2.41677
0	0	0.0418539	0	0	0	0	-4.65281	-2.82542	-0.680815	-0.0367848	-2.04896	2.53183
0	0	0.020927	0	0	0	0	-3.71372	-3.01777	0.500674		-2.07694	2.66171
0	0	0.0139513	0	0	0	0	-2.40487	0.00205867	-0.670606		-1.02447	1.837
0	0	0.00930087	0	0	0	0	-1.80479	-1.9634	-0.670979		-1.47972	1.54403
0	0	0.00620058	0	0	0	0	-0.312922	-0.851128	-1.45656		-0.873538	1.46445
0	0	0.00413372	0	0	0	0	-1.86816	-0.956952	-1.49093		-1.43868	1.44612
0	0	0.00275581	0	0	0	0	0.830595	0.66688	0.43606		0.644512	1.33838
0	0	0.000551163	0	0	0	0	0.531799	2.17406	1.2026		1.30282	1.5666
0	0	0.000110233	0	0	0	0	1.66336	0.907535	-1.35497		0.405309	2.05393
0	0	0.3056	0	0	0	0	1.76421	0.650321	-1.2245		0.396677	2.0083
0	0	0.0509333	0	0	0	0	-0.964048	1.30792	1.29572		0.546531	1.86088
6.876	0	0.0837078	0	0	0	0	99.4542	106.691	115		107.048	21.1809
3.438	0	0.0418539	0	0	0	0	83.4288	104.344	122.307		103.36	27.2109
1.719	0	0.020927	0	0	0	0	81.0733	75.6678	96.459		84.4	18.9122
1.146	0	0.0139513	0	0	0	0	54.313	60.9637	64.8809	57.8188	59.4941	11.8509
0.764	0	0.00930087	0	0	0	0	19.586	33.1474	25.942		26.2251	8.38387
0.509333	0	0.00620058	0	0	0	0	22.1506	13.2778	15.6275	15.0787	16.5336	5.05117
0.339556	0	0.00413372	0	0	0	0	11.6601	5.81464	5.98209	13.43	9.22169	4.42535
0.22637	0	0.00275581	0	0	0	0	11.8771	3.20752	3.27251		6.11904	5.26186
0.0452741	0	0.000551163	0	0	0	0	4.76873	0.568153	0.311686		1.88286	2.84211
0.00905481	0	0.000110233	0	0	0	0	1.58431	1.12591	0.973768		1.22799	1.36735
6.876	0	0.3056	0	0	0	0	79.5733	77.2676	79.4701		78.7703	14.5576
3.438	0	0.1528	0	0	0	0	70.4057	86.4506	79.0047		78.6203	16.5499
1.719	0	0.0764	0	0	0	0	69.0787	71.1499	48.7296		62.9861	16.9739
1.146	0	0.0509333	0	0	0	0	49.6292	45.4346	42.9972		46.0203	9.13759
0.764	0	0.0339556	0	0	0	0	22.6944	20.9244	21.172		21.5969	4.21877
0.509333	0	0.022637	0	0	0	0	6.23806	13.8328	19.7322		13.2677	7.28345
0.339556	0	0.0150914	0	0	0	0	1.73844	4.46159	6.09924		4.09976	2.65344
0.22637	0	0.0100609	0	0	0	0	0.875912	3.72369	3.11788		2.57249	2.03612
0.0452741	0	0.00201218	0	0	0	0	-0.855859	-0.0677849	1.57721		0.217856	1.81539
0.00905481	0	0.000402436	0	0	0	0	-0.715176	3.53719	1.63448		1.4855	2.51409
1.719	1.11	0	0	0	0	0	83.0177	77.1677	76.3733		78.8529	14.961
1.719	0.555	0	0	0	0	0	81.203	75.3605	81.1902		79.2512	14.9716
1.719	0	0.0418539	0	0	0	0	72.4748	69.9705	80.7304		74.3919	14.8071
1.719	0	0.0837078	0	0	0	0	75.3326	74.8706	77.6229		75.9421	14.0571
1.719	0	0	0.0529	0	0	0	63.9076	75.1075	86.0065		75.0072	17.6849
1.719	0	0	0	0.07935	0	0	74.2298	70.772	79.0454		74.6824	14.3624
1.719	0	0	0	0.000136	0	0	74.6503	68.7687	86.7083		76.7091	16.8233
1.146	0	0	0.07935	0	0	0	75.7549	88.772	84.4991		83.0087	16.6567
0.764	1.11	0	0	0	0	0	83.1987	85.3504	79.4838		82.6776	15.504
0.764	0.555	0	0	0	0	0	83.6494	81.6599	85.5249		83.6114	15.5098
0.764	0	0.0418539	0	0	0	0	34.2117	22.2513	31.3495		29.2708	8.30074
0.764	0	0.0837078	0	0	0	0	31.5311	28.4523	22.7003		27.5613	6.83684
0.764	0	0	0.0352667	0	0	0	17.0247	20.4139	27.2203		21.553	6.6164
0.509333	0	0	0	0.000136	0	0	16.8486	14.0202	20.4261		17.0983	4.62788
0	0	0	0.07935	0	0	0	1.07411	0.301602	0.246449		0.540721	1.40199
0	0	0	0	0.07935	0	0	2.65101	0.915129	2.30279		1.95631	1.63257
0	0.37	0	0	0	0.05597	1.956	3.96409	6.57308	3.4905		4.67589	2.25739
0	0.91	0	0	0	0.05597	1.956	30.4858	30.2367	20.9445		27.2224	7.45687
0	0	0.014	0	0	0.05597	1.956	-1.72187	-1.70357	0.6309		-0.931513	1.91149
0	0.37	0.014	0	0	0	0	7.68547	2.65014	2.89266		4.40942	3.21423
0	0	0.014	0	0.000136	0	0	1.37104	-2.51679	1.55156		0.135272	2.65323

## Sheet: Inhibition, Beta and Delta
Drug concentration [µM]				Inhibition against Beta viral strain [%]					Inhibition against Delta viral strain [%]
EIDD-1931	RDV	BRT	MST	Replicate 1	Replicate 2	Replicate 3	Average	Propagated SD	Replicate 1	Replicate 2	Replicate 3	Average	Propagated SD
3.438	0	0	0	110.564	109.511	120.151	113.409	14.1901	93.3676	94.0466	99.8038	95.7393	13.314
1.719	0	0	0	126.468	123.15	119.452	123.023	14.4591	107.345	104.496	84.2394	98.6937	18.2699
1.146	0	0	0	111.441	124.131	119.992	118.521	14.9793	76.1722	69.6344	67.6329	71.1465	10.5716
0.764	0	0	0	120.695	82.0896	92.4081	98.3977	22.9154	58.2428	33.7295	36.1582	42.7101	14.7824
0.509333	0	0	0	17.3559	20.5275	14.459	17.4475	4.28375	21.1245	35.6329	35.3883	30.7152	9.52893
0.339556	0	0	0	17.9982	17.8085	24.7179	20.1748	5.06162	24.683	18.6269	21.7631	21.691	4.8802
0.22637	0	0	0	8.4126	8.92096	13.3792	10.2376	3.86797	16.8049	19.6254	15.5846	17.3383	4.07338
0.0452741	0	0	0	3.34866	5.59931	5.07077	4.67291	2.93036	0.00702133	11.8365	1.67043	4.50466	7.11158
0	1.11	0	0	122.669	121.594	122.748	122.337	13.9626	110.157	134.478	122.508	122.381	20.4347
0	0.555	0	0	122.827	118.977	119.436	120.413	13.8868	78.574	73.022	68.1852	73.2604	11.1448
0	0.37	0	0	110.335	89.7065	65.4224	88.4879	24.6389	41.5003	45.9766	64.9643	50.8137	14.2841
0	0.0730864	0	0	7.63921	8.1253	5.2322	6.9989	3.10171	6.76994	15.6413	17.7858	13.399	6.70086
0	0.925808	0	0	115.319	104.204	109.405	109.643	13.6731	71.1601	70.2334	79.7231	73.7055	11.2119
0	0.182876	0	0	11.5342	10.8686	7.29526	9.89938	3.55654	24.1068	26.6339	24.8822	25.2076	4.32901
3.438	1.11	0	0	114.506	121.052	110.603	115.387	14.1698	59.6792	73.7336	66.3188	66.5772	11.4115
1.719	0.555	0	0	117.661	118.488	115.431	117.193	13.4499	69.1804	79.7564	78.2814	75.7394	11.6834
1.146	0.37	0	0	118.115	118.649	119.525	118.763	13.5556	72.7114	77.9743	83.5593	78.0817	11.8105
0.22637	0.0730864	0	0	20.5397	15.3982	26.2033	20.7138	6.28991	26.9051	29.1513	21.6856	25.914	5.68136
3.438	2.77742	0	0	114.143	107.637	103.665	108.482	13.4428	65.4261	51.2839	59.4673	58.7258	10.6824
1.719	1.38871	0	0	110.592	110.364	102.032	107.663	13.1989	64.9029	66.8049	79.3412	70.3496	12.3035
1.146	0.925808	0	0	105.629	111.193	111.037	109.286	12.847	126.304	76.8374	80.3866	94.5093	30.3625
0.509333	0.41147	0	0	113.274	111.408	113.648	112.777	12.9059	90.7496	84.6537	77.5151	84.3061	13.1098
0.22637	0.182876	0	0	29.0392	24.4137	24.6871	26.0466	4.43852	67.1309	66.1185	66.808	66.6858	9.01729
0	0	0.0837078	0	-1.97687	-2.36849	-3.68104	-2.67547	2.98597	0.0417907	9.26267	-1.3063	2.66605	6.54044
0	0	0.0418539	0	0.536568	0.441801	2.37004	1.11614	2.93976	1.8417	-1.57728	1.04587	0.436763	3.63396
0	0	0.0139513	0	-0.457745	-1.35789	-1.41902	-1.07822	2.84314	6.28354	2.9799	2.88589	4.04977	3.65077
0	0	0.00275581	0	-4.37177	-2.34712	-2.06506	-2.92798	3.12417	-2.41138	1.21512	-0.509184	-0.568482	3.67435
0	0	0.1528	0	-0.378821	-1.07329	0.451217	-0.33363	2.87202	-5.94461	-6.08277	-4.61657	-5.54798	3.52827
0	0	0.0509333	0	-2.11289	-2.37731	-1.67418	-2.05479	2.84791	-2.25464	-3.02803	3.74114	-0.513845	4.89147
3.438	0	0.0418539	0	89.8359	78.5713	44.9449	71.1174	24.733	73.3391	63.5253	60.1051	65.6565	11.2186
1.719	0	0.020927	0	106.681	95.6565	83.9461	95.4278	15.7292	70.8194	63.3763	54.2248	62.8068	11.8904
1.146	0	0.0139513	0	97.7855	91.1513	88.2273	92.388	11.6088	41.5014	46.5093	50.7107	46.2405	7.91213
0.22637	0	0.00275581	0	9.00093	5.44057	10.5655	8.33567	3.76786	24.7499	19.8705	23.6802	22.7669	4.68104
3.438	0	0.1528	0	110.352	100.305	83.2542	97.9703	17.6686	54.7092	47.9161	65.663	56.0961	11.7763
1.719	0	0.0764	0	95.9375	95.9054	77.1084	89.6504	14.9106	49.122	54.7728	57.7948	53.8966	8.58678
1.146	0	0.0509333	0	94.0218	96.0024	90.4406	93.4883	11.0166	58.9295	74.3629	78.9322	70.7415	14.1657
0.509333	0	0.022637	0	94.7649	90.7906	85.391	90.3155	11.3149	88.2808	72.8036	73.5452	78.2098	13.6609
0.22637	0	0.0100609	0	69.5178	85.2545	78.293	77.6884	11.8685	35.3975	36.6694	53.6571	41.908	11.7858
1.719	1.11	0	0	102.106	102.168	96.6703	100.315	11.8537	75.6536	69.0728	72.9515	72.5593	10.3114
1.719	0.555	0	0	100.852	98.8954	96.3446	98.6974	11.4666	72.8888	76.8001	84.7407	78.1432	12.112
1.719	0	0.0418539	0	99.2091	90.3545	84.0445	91.2027	12.8841	99.9064	71.4614	80.4302	83.9327	18.3944
1.719	0	0.0837078	0	103.921	99.913	98.6901	100.841	11.8072	78.5027	81.1939	81.8473	80.5146	10.9561
1.719	0	0	0.0529	92.6745	88.1965	74.5586	85.1432	13.5371	80.1032	94.7212	84.3286	86.3843	13.8165
1.146	0	0	0.07935	103	71.0142	88.5862	87.5333	18.871	89.8303	104.758	108.831	101.14	16.85
0.764	1.11	0	0	124.187	119.914	117.095	120.399	14.1817	77.9241	85.8443	70.1402	77.9695	13.0922
0.764	0.555	0	0	122.945	116.578	123.909	121.144	14.3736	82.4958	84.0255	79.683	82.0681	11.235
0.764	0	0.0418539	0	88.1056	86.9965	31.9532	69.0184	33.0637	50.7177	40.4778	45.1	45.4318	8.14844
0.764	0	0.0837078	0	95.5147	90.4625	86.8397	90.939	11.2398	45.7746	44.6205	55.0926	48.4959	8.82698
0.764	0	0	0.0352667	82.9296	72.7305	43.4975	66.3859	21.8391	43.3313	31.6988	37.3274	37.4525	7.93711
0	0	0	0.07935	-3.81303	-4.25353	-0.791524	-2.95269	3.42556	3.69846	-3.53982	6.70794	2.28886	6.1214
0.0452741	0.0146173	0	0						-4.33014	1.02306	-0.0628854	-1.12332	4.28342
0.0452741	0	0.000551163	0						4.55114	7.8855	8.18334	6.87333	3.69674
